# Supplementary material for: catena-Poly[[di-μ-aqua-bis[aqua­cobalt(II)]]-bis(μ3-1H-benzimidazole-5,6-dicarboxylato]
Source: Acta Crystallogr Sect E Struct Rep Online. 2009 Feb 21;65(Pt 3):m295. doi: 10.1107/S1600536809005194 (PMC2968675; doi:10.1107/S1600536809005194)
Supplement: Supplementary file 1 [file e-65-0m295-sup1.cif]

##############################################################################
###                                                                        ###
###        Electronic paper (Acta Crystallographica Section E)             ###
###                                                                        ###
##############################################################################
#                                                                            #
# This CIF contains the data in a paper accepted for publication in Acta     #
# Crystallographica Section E. It conforms to the requirements of Notes      #
# for Authors for Section E, and has been peer reviewed under the auspices   #
# of the IUCr Commission on Journals.                                        #
#                                                                            #
# Full details of the Crystallographic Information File format               #
# are given in the paper "The Crystallographic Information File (CIF):       #
# a New Standard Archive File for Crystallography" by S. R. Hall, F. H.      #
# Allen and I. D. Brown [Acta Cryst. (1991), A47, 655-685].                  #
#                                                                            #
# The current version of the core CIF dictionary is obtainable from          #
# ftp://ftp.iucr.org/pub/cif_core.dic. The current version number is 2.4.    #
#                                                                            #
# Software is freely available for graphical display of the structure(s) in  #
# this CIF.  For information consult the CIF home page http://www.iucr.org/  #
# cif/home.html                                                              #
#                                                                            #
# This file may be used for bona fide research purposes within the           #
# scientific community so long as proper attribution is given to the journal # 
# article from which it was obtained.                                        #
#                                                                            #
##############################################################################
                                             
data_I
_audit_creation_method     SHELXL-97
_chemical_name_systematic
;\
<i>catena</i>-Poly[di-\m-aqua-bis[aquacobalt(II)]]-bis(\m~3~-1<i>H</i>-
benzimidazole-5,6-dicarboxylato]
;
_chemical_name_common     ?
_chemical_formula_moiety     'C18 H16 Co2 N4 O12'
_chemical_formula_sum     'C18 H16 Co2 N4 O12'
_chemical_formula_iupac     '[Co2 (C9 H4 N2 O4)2 (H2 O)4]'
_chemical_formula_weight     598.20
_chemical_melting_point     ?
_symmetry_cell_setting     monoclinic
_symmetry_space_group_name_H-M     'P 21/c'
_symmetry_space_group_name_hall     '-P 2ybc'
loop_
    _symmetry_equiv_pos_as_xyz
    'x, y, z'
    '-x, y+1/2, -z+1/2'
    '-x, -y, -z'
    'x, -y-1/2, z-1/2'
_cell_length_a     8.8161(8)
_cell_length_b     9.1092(6)
_cell_length_c     13.0236(13)
_cell_angle_alpha     90.00
_cell_angle_beta     97.693(7)
_cell_angle_gamma     90.00
_cell_volume     1036.48(16)
_cell_formula_units_Z     2
_cell_measurement_reflns_used     3722
_cell_measurement_theta_min     2.76
_cell_measurement_theta_max     26.87
_cell_measurement_temperature     298(2)
_exptl_crystal_description     plate
_exptl_crystal_colour     pink
_exptl_crystal_size_max     0.13
_exptl_crystal_size_mid     0.10
_exptl_crystal_size_min     0.04
_exptl_crystal_density_diffrn     1.917
_exptl_crystal_density_meas     ?
_exptl_crystal_density_method     'not measured'
_exptl_crystal_F_000     604
_exptl_absorpt_coefficient_mu     1.680
_exptl_absorpt_correction_type     multi-scan
_exptl_absorpt_process_details     '(SADABS; Sheldrick, 1997)'
_exptl_absorpt_correction_T_min     0.8012
_exptl_absorpt_correction_T_max     0.9358
_exptl_special_details
;
Crystal grew over two weeks.
;
_diffrn_ambient_temperature     298(2)
_diffrn_radiation_type     MoK\a
_diffrn_radiation_wavelength     0.71073
_diffrn_radiation_source     'fine-focus sealed tube'
_diffrn_radiation_monochromator     graphite
_diffrn_measurement_device_type     'Bruker APEX II CCD'
_diffrn_measurement_method     '\w scan'
_diffrn_detector_area_resol_mean     ?
_diffrn_reflns_number     10641
_diffrn_reflns_av_R_equivalents     0.0321
_diffrn_reflns_av_sigmaI/netI     0.0272
_diffrn_reflns_theta_min     2.33
_diffrn_reflns_theta_max     26.50
_diffrn_reflns_theta_full     26.50
_diffrn_measured_fraction_theta_max     0.998
_diffrn_measured_fraction_theta_full     0.998
_diffrn_reflns_limit_h_min     -11
_diffrn_reflns_limit_h_max     11
_diffrn_reflns_limit_k_min     -11
_diffrn_reflns_limit_k_max     10
_diffrn_reflns_limit_l_min     -16
_diffrn_reflns_limit_l_max     16
_diffrn_standards_number     0
_diffrn_standards_interval_count     0
_diffrn_standards_interval_time     0
_diffrn_standards_decay_%     0
_refine_special_details
;
Refinement of <i>F</i>^2^ against ALL reflections. The weighted <i>R</i>-factor
<i>wR</i> and goodness of fit <i>S</i> are based on <i>F</i>^2^, conventional
<i>R</i>-factors <i>R</i> are based on <i>F</i>, with <i>F</i> set to zero for
negative <i>F</i>^2^. The threshold expression of <i>F</i>^2^ >
\s(<i>F</i>^2^) is used only for calculating <i>R</i>-factors(gt) <i>etc</i>.
and is not relevant to the choice of reflections for refinement.
<i>R</i>-factors based on <i>F</i>^2^ are statistically about twice as large
as those based on <i>F</i>, and <i>R</i>- factors based on ALL data will be
even larger.
;
_reflns_number_total     2132
_reflns_number_gt     1843
_reflns_threshold_expression     I>2\s(I)
_refine_ls_structure_factor_coef     Fsqd
_refine_ls_matrix_type     full
_refine_ls_R_factor_all     0.0373
_refine_ls_R_factor_gt     0.0313
_refine_ls_wR_factor_gt     0.0816
_refine_ls_wR_factor_ref     0.0838
_refine_ls_goodness_of_fit_ref     1.091
_refine_ls_restrained_S_all     1.090
_refine_ls_number_reflns     2132
_refine_ls_number_parameters     178
_refine_ls_number_restraints     7
_refine_ls_hydrogen_treatment     mixed
_refine_ls_weighting_scheme     calc
_refine_ls_weighting_details
         'calc w=1/[\s^2^(Fo^2^)+(0.0484P)^2^+0.4096P] where P=(Fo^2^+2Fc^2^)/3'
_atom_sites_solution_hydrogens     geom
_atom_sites_solution_primary     direct
_atom_sites_solution_secondary     difmap
_refine_ls_shift/su_max     0.001
_refine_ls_shift/su_mean     0.000
_refine_diff_density_max     0.244
_refine_diff_density_min     -0.248
_refine_ls_extinction_method     none
_refine_ls_extinction_coef     ?
loop_
    _atom_type_symbol
    _atom_type_description
    _atom_type_scat_dispersion_real
    _atom_type_scat_dispersion_imag
    _atom_type_scat_source
    'C' 'C' 0.0033 0.0016
                         'International Tables Vol C Tables 4.2.6.8 and 6.1.1.4'
    'H' 'H' 0.0000 0.0000
                         'International Tables Vol C Tables 4.2.6.8 and 6.1.1.4'
    'N' 'N' 0.0061 0.0033
                         'International Tables Vol C Tables 4.2.6.8 and 6.1.1.4'
    'O' 'O' 0.0106 0.0060
                         'International Tables Vol C Tables 4.2.6.8 and 6.1.1.4'
    'Co' 'Co' 0.3494 0.9721
                         'International Tables Vol C Tables 4.2.6.8 and 6.1.1.4'
_computing_data_collection     'SMART (Bruker, 2001) or APEX2?'
_computing_cell_refinement     'SAINT-Plus (Bruker, 2001)'
_computing_data_reduction     'SAINT-Plus (Bruker, 2001)'
_computing_structure_solution     'SHELXS97 (Sheldrick, 2008)'
_computing_structure_refinement     'SHELXL97 (Sheldrick, 2008)'
_computing_molecular_graphics     'PLATON (Spek, 2009)'
_computing_publication_material     'PLATON (Spek, 2009)'
loop_
    _atom_site_type_symbol
    _atom_site_label
    _atom_site_fract_x
    _atom_site_fract_y
    _atom_site_fract_z
    _atom_site_U_iso_or_equiv
    _atom_site_adp_type
    _atom_site_calc_flag
    _atom_site_refinement_flags
    _atom_site_occupancy
    _atom_site_disorder_assembly
    _atom_site_disorder_group
    Co Co1 0.40810(3) 0.14143(3) -0.03697(2) 0.01731(13) Uani d . 1 . .
    O O1 0.62863(17) 0.22091(18) 0.00054(13) 0.0215(4) Uani d . 1 . .
    O O2 0.76041(18) 0.01355(18) 0.04928(13) 0.0244(4) Uani d . 1 . .
    O O3 0.66320(18) 0.25466(18) 0.22762(12) 0.0231(4) Uani d . 1 . .
    O O4 0.7113(2) 0.49433(19) 0.24802(15) 0.0329(5) Uani d . 1 . .
    O O5 0.47578(18) 0.03826(19) 0.11583(12) 0.0205(4) Uani d D 1 . .
    H H5A 0.537(3) 0.098(3) 0.143(2) 0.031 Uiso d D 1 . .
    H H5B 0.414(3) 0.017(3) 0.1548(19) 0.031 Uiso d D 1 . .
    O O6 0.3858(2) 0.2363(2) -0.18070(14) 0.0321(4) Uani d D 1 . .
    H H6A 0.461(3) 0.228(3) -0.213(2) 0.048 Uiso d D 1 . .
    H H6B 0.345(3) 0.315(3) -0.193(3) 0.048 Uiso d D 1 . .
    N N1 1.2913(2) 0.3115(2) 0.03501(15) 0.0202(4) Uani d . 1 . .
    N N2 1.2660(2) 0.5038(2) 0.13927(16) 0.0226(4) Uani d D 1 . .
    H H2 1.286(3) 0.584(2) 0.170(2) 0.027 Uiso d D 1 . .
    C C1 1.3576(2) 0.4279(3) 0.08205(18) 0.0216(5) Uani d . 1 . .
    H H1 1.4578 0.4553 0.0765 0.026 Uiso calc R 1 . .
    C C2 1.1427(2) 0.3117(3) 0.06301(18) 0.0183(5) Uani d . 1 . .
    C C3 1.0189(2) 0.2181(3) 0.03410(18) 0.0194(5) Uani d . 1 . .
    H H3 1.0255 0.1415 -0.0122 0.023 Uiso calc R 1 . .
    C C4 0.8847(2) 0.2441(3) 0.07752(17) 0.0184(5) Uani d . 1 . .
    C C5 0.8741(3) 0.3586(2) 0.15138(18) 0.0186(5) Uani d . 1 . .
    C C6 0.9952(3) 0.4545(3) 0.17708(18) 0.0223(5) Uani d . 1 . .
    H H6 0.9894 0.5312 0.2235 0.027 Uiso calc R 1 . .
    C C7 1.1273(2) 0.4306(3) 0.12990(18) 0.0198(5) Uani d . 1 . .
    C C8 0.7465(3) 0.1518(3) 0.03986(17) 0.0186(5) Uani d . 1 . .
    C C9 0.7389(3) 0.3696(3) 0.21238(18) 0.0192(5) Uani d . 1 . .
loop_
    _atom_site_aniso_label
    _atom_site_aniso_U_11
    _atom_site_aniso_U_22
    _atom_site_aniso_U_33
    _atom_site_aniso_U_12
    _atom_site_aniso_U_13
    _atom_site_aniso_U_23
    Co1 0.01344(18) 0.0164(2) 0.02276(19) -0.00114(11) 0.00492(12) -0.00042(12)
    O1 0.0138(8) 0.0209(9) 0.0299(9) -0.0027(6) 0.0033(6) 0.0015(7)
    O2 0.0150(8) 0.0181(9) 0.0407(10) -0.0024(6) 0.0061(7) -0.0040(7)
    O3 0.0224(8) 0.0204(9) 0.0281(9) -0.0014(7) 0.0093(7) 0.0020(7)
    O4 0.0360(10) 0.0199(10) 0.0484(11) 0.0032(8) 0.0269(9) -0.0022(8)
    O5 0.0177(8) 0.0215(9) 0.0239(9) -0.0042(7) 0.0089(7) -0.0012(7)
    O6 0.0352(11) 0.0314(11) 0.0313(10) 0.0100(8) 0.0098(8) 0.0104(8)
    N1 0.0133(9) 0.0200(11) 0.0279(10) -0.0017(8) 0.0052(8) -0.0010(8)
    N2 0.0182(10) 0.0188(11) 0.0311(11) -0.0050(8) 0.0045(8) -0.0071(9)
    C1 0.0131(11) 0.0223(13) 0.0299(12) -0.0033(9) 0.0044(9) 0.0010(10)
    C2 0.0129(10) 0.0191(12) 0.0238(11) 0.0008(9) 0.0053(8) 0.0003(9)
    C3 0.0152(11) 0.0174(12) 0.0262(12) -0.0014(9) 0.0055(9) -0.0056(9)
    C4 0.0126(10) 0.0172(12) 0.0260(11) -0.0007(9) 0.0046(8) -0.0003(10)
    C5 0.0154(11) 0.0170(12) 0.0244(11) 0.0033(8) 0.0062(9) 0.0002(9)
    C6 0.0214(12) 0.0169(12) 0.0296(12) 0.0001(9) 0.0073(9) -0.0059(10)
    C7 0.0143(11) 0.0159(12) 0.0289(12) -0.0021(9) 0.0023(9) -0.0020(10)
    C8 0.0153(11) 0.0189(13) 0.0233(11) -0.0013(9) 0.0086(9) -0.0033(9)
    C9 0.0155(11) 0.0209(13) 0.0219(11) 0.0038(9) 0.0056(9) 0.0028(9)
_geom_special_details
;
All e.s.d.'s (except the e.s.d. in the dihedral angle between two l.s. planes)
are estimated using the full covariance matrix. The cell e.s.d.'s are taken
into account individually in the estimation of e.s.d.'s in distances, angles
and torsion angles; correlations between e.s.d.'s in cell parameters are only
used when they are defined by crystal symmetry. An approximate (isotropic)
treatment of cell e.s.d.'s is used for estimating e.s.d.'s involving l.s.
planes.
;
loop_
    _geom_bond_atom_site_label_1
    _geom_bond_atom_site_label_2
    _geom_bond_site_symmetry_2
    _geom_bond_distance
    _geom_bond_publ_flag
    Co1 O1 . 2.0709(15) ?
    Co1 O2 3_655 2.0401(16) ?
    Co1 O5 . 2.2094(17) ?
    Co1 O5 3_655 2.2503(16) ?
    Co1 O6 . 2.0472(18) ?
    Co1 N1 1_455 2.144(2) ?
    O1 C8 . 1.263(3) ?
    O2 C8 . 1.270(3) ?
    O3 C9 . 1.272(3) ?
    O4 C9 . 1.263(3) ?
    O5 H5A . 0.810(16) ?
    O5 H5B . 0.819(16) ?
    O6 H6A . 0.829(17) ?
    O6 H6B . 0.812(17) ?
    N1 C1 . 1.321(3) ?
    N1 C2 . 1.406(3) ?
    N2 C1 . 1.359(3) ?
    N2 C7 . 1.385(3) ?
    N2 H2 . 0.838(17) ?
    C1 H1 . 0.9300 ?
    C2 C3 . 1.396(3) ?
    C2 C7 . 1.407(3) ?
    C3 C4 . 1.398(3) ?
    C3 H3 . 0.9300 ?
    C4 C5 . 1.430(3) ?
    C4 C8 . 1.507(3) ?
    C5 C6 . 1.386(3) ?
    C5 C9 . 1.521(3) ?
    C6 C7 . 1.404(3) ?
    C6 H6 . 0.9300 ?
loop_
    _geom_angle_atom_site_label_1
    _geom_angle_atom_site_label_2
    _geom_angle_atom_site_label_3
    _geom_angle_site_symmetry_1
    _geom_angle_site_symmetry_3
    _geom_angle
    _geom_angle_publ_flag
    O2 Co1 O6 3_655 . 103.92(8) ?
    O2 Co1 O1 3_655 . 155.68(7) ?
    O6 Co1 O1 . . 92.30(7) ?
    O2 Co1 N1 3_655 1_455 98.46(7) ?
    O6 Co1 N1 . 1_455 95.85(8) ?
    O1 Co1 N1 . 1_455 97.75(7) ?
    O2 Co1 O5 3_655 . 83.25(7) ?
    O6 Co1 O5 . . 169.87(7) ?
    O1 Co1 O5 . . 78.72(6) ?
    N1 Co1 O5 1_455 . 90.07(7) ?
    O2 Co1 O5 3_655 3_655 80.31(6) ?
    O6 Co1 O5 . 3_655 83.31(7) ?
    O1 Co1 O5 . 3_655 83.79(6) ?
    N1 Co1 O5 1_455 3_655 178.28(6) ?
    O5 Co1 O5 . 3_655 90.98(6) ?
    C8 O1 Co1 . . 128.08(15) ?
    C8 O2 Co1 . 3_655 128.23(15) ?
    Co1 O5 Co1 . 3_655 89.02(6) ?
    Co1 O5 H5A . . 101(2) ?
    Co1 O5 H5A 3_655 . 112(2) ?
    Co1 O5 H5B . . 123(2) ?
    Co1 O5 H5B 3_655 . 119.5(19) ?
    H5A O5 H5B . . 110(2) ?
    Co1 O6 H6A . . 116(2) ?
    Co1 O6 H6B . . 123(2) ?
    H6A O6 H6B . . 110(2) ?
    C1 N1 C2 . . 104.40(19) ?
    C1 N1 Co1 . 1_655 125.01(15) ?
    C2 N1 Co1 . 1_655 129.27(16) ?
    C1 N2 C7 . . 106.8(2) ?
    C1 N2 H2 . . 127.0(19) ?
    C7 N2 H2 . . 126.0(19) ?
    N1 C1 N2 . . 113.83(19) ?
    N1 C1 H1 . . 123.1 ?
    N2 C1 H1 . . 123.1 ?
    C3 C2 N1 . . 130.6(2) ?
    C3 C2 C7 . . 119.97(19) ?
    N1 C2 C7 . . 109.4(2) ?
    C2 C3 C4 . . 117.5(2) ?
    C2 C3 H3 . . 121.3 ?
    C4 C3 H3 . . 121.3 ?
    C3 C4 C5 . . 122.0(2) ?
    C3 C4 C8 . . 117.7(2) ?
    C5 C4 C8 . . 120.16(19) ?
    C6 C5 C4 . . 120.3(2) ?
    C6 C5 C9 . . 117.67(19) ?
    C4 C5 C9 . . 121.7(2) ?
    C5 C6 C7 . . 117.0(2) ?
    C5 C6 H6 . . 121.5 ?
    C7 C6 H6 . . 121.5 ?
    N2 C7 C6 . . 131.4(2) ?
    N2 C7 C2 . . 105.54(19) ?
    C6 C7 C2 . . 123.0(2) ?
    O1 C8 O2 . . 126.7(2) ?
    O1 C8 C4 . . 116.1(2) ?
    O2 C8 C4 . . 117.3(2) ?
    O4 C9 O3 . . 123.5(2) ?
    O4 C9 C5 . . 117.0(2) ?
    O3 C9 C5 . . 119.4(2) ?
loop_
    _geom_torsion_atom_site_label_1
    _geom_torsion_atom_site_label_2
    _geom_torsion_atom_site_label_3
    _geom_torsion_atom_site_label_4
    _geom_torsion_site_symmetry_1
    _geom_torsion_site_symmetry_2
    _geom_torsion_site_symmetry_3
    _geom_torsion_site_symmetry_4
    _geom_torsion
    _geom_torsion_publ_flag
    O2 Co1 O1 C8 3_655 . . . 0.0(3) ?
    O6 Co1 O1 C8 . . . . -132.30(18) ?
    N1 Co1 O1 C8 1_455 . . . 131.48(18) ?
    O5 Co1 O1 C8 . . . . 42.96(18) ?
    O5 Co1 O1 C8 3_655 . . . -49.29(18) ?
    O2 Co1 O5 Co1 3_655 . . 3_655 80.12(6) ?
    O6 Co1 O5 Co1 . . . 3_655 -55.5(4) ?
    O1 Co1 O5 Co1 . . . 3_655 -83.47(6) ?
    N1 Co1 O5 Co1 1_455 . . 3_655 178.64(6) ?
    C2 N1 C1 N2 . . . . 0.5(3) ?
    Co1 N1 C1 N2 1_655 . . . -167.35(16) ?
    C7 N2 C1 N1 . . . . 0.5(3) ?
    C1 N1 C2 C3 . . . . 177.7(3) ?
    Co1 N1 C2 C3 1_655 . . . -15.1(4) ?
    C1 N1 C2 C7 . . . . -1.4(3) ?
    Co1 N1 C2 C7 1_655 . . . 165.80(16) ?
    N1 C2 C3 C4 . . . . 178.3(2) ?
    C7 C2 C3 C4 . . . . -2.7(3) ?
    C2 C3 C4 C5 . . . . -2.0(3) ?
    C2 C3 C4 C8 . . . . 174.9(2) ?
    C3 C4 C5 C6 . . . . 4.4(4) ?
    C8 C4 C5 C6 . . . . -172.5(2) ?
    C3 C4 C5 C9 . . . . -169.0(2) ?
    C8 C4 C5 C9 . . . . 14.2(3) ?
    C4 C5 C6 C7 . . . . -1.8(3) ?
    C9 C5 C6 C7 . . . . 171.8(2) ?
    C1 N2 C7 C6 . . . . 175.5(3) ?
    C1 N2 C7 C2 . . . . -1.3(3) ?
    C5 C6 C7 N2 . . . . -179.3(2) ?
    C5 C6 C7 C2 . . . . -3.0(4) ?
    C3 C2 C7 N2 . . . . -177.5(2) ?
    N1 C2 C7 N2 . . . . 1.7(3) ?
    C3 C2 C7 C6 . . . . 5.4(4) ?
    N1 C2 C7 C6 . . . . -175.5(2) ?
    Co1 O1 C8 O2 . . . . 12.4(3) ?
    Co1 O1 C8 C4 . . . . -168.66(14) ?
    Co1 O2 C8 O1 3_655 . . . -15.5(3) ?
    Co1 O2 C8 C4 3_655 . . . 165.65(14) ?
    C3 C4 C8 O1 . . . . -121.1(2) ?
    C5 C4 C8 O1 . . . . 55.9(3) ?
    C3 C4 C8 O2 . . . . 57.9(3) ?
    C5 C4 C8 O2 . . . . -125.1(2) ?
    C6 C5 C9 O4 . . . . 29.5(3) ?
    C4 C5 C9 O4 . . . . -156.9(2) ?
    C6 C5 C9 O3 . . . . -148.4(2) ?
    C4 C5 C9 O3 . . . . 25.1(3) ?
loop_
    _geom_hbond_atom_site_label_D
    _geom_hbond_atom_site_label_H
    _geom_hbond_atom_site_label_A
    _geom_hbond_site_symmetry_A
    _geom_hbond_distance_DH
    _geom_hbond_distance_HA
    _geom_hbond_distance_DA
    _geom_hbond_angle_DHA
    _geom_hbond_publ_flag
    N2 H2 O3 2_755 0.838(17) 2.060(18) 2.885(3) 168(3) yes
    O5 H5A O3 . 0.810(16) 2.042(18) 2.844(2) 171(3) yes
    O5 H5B O4 2_645 0.819(16) 1.797(17) 2.609(2) 171(3) yes
    O6 H6A O3 4_565 0.829(17) 2.047(19) 2.863(2) 167(3) yes
    O6 H6B O4 3_665 0.812(17) 1.91(2) 2.706(3) 164(3) yes
    C3 H3 O2 3_755 0.93 2.46 3.160(3) 132.5 ?
data_global
_audit_creation_method     'form.cif (version 2.0)'
_journal_data_validation_number     ?
_journal_date_recd_electronic     2009-01-26
_journal_date_accepted     2009-02-13
_journal_name_full     'Acta Crystallographica, Section E'
_journal_year     2009
_journal_volume     65
_journal_issue      3
_journal_page_first     m295
_journal_page_last     m295
_journal_paper_category     QM
_journal_coeditor_code     GK2188
loop_
    _publ_contact_author_name
    'Xu, Kai'
_publ_contact_author_address
;
Jiangxi University of Science and Technology
Ganzhou 341000
P. R. China
;
_publ_contact_author_email     kai_xujx@126.com
_publ_contact_author_fax     ?
_publ_contact_author_phone     ?
_publ_section_title
;\
<i>catena</i>-Poly[di-\m-aqua-bis[aquacobalt(II)]]-bis(\m~3~-1<i>H</i>-\
benzimidazole-5,6-dicarboxylato]
;
loop_
    _publ_author_name
    _publ_author_footnote
    _publ_author_address
    'Xu, Kai' .
;
Jiangxi University of Science and Technology
Ganzhou 341000
People's Republic of China
;
    'Yu, Li-Ping' .
;
Department of Management and Engineering
Jiangxi V & T College of Communication
Nanchang 330013
People's Republic of China
;
_publ_section_synopsis     .
