# Supplementary material for: catena-Poly[[di-μ-aqua-bis[aqua­cobalt(II)]]-bis(μ3-1H-benzimidazole-5,6-dicarboxylato]
Source: Acta Crystallogr Sect E Struct Rep Online. 2009 Feb 21;65(Pt 3):m295. doi: 10.1107/S1600536809005194 (PMC2968675; doi:10.1107/S1600536809005194)
Supplement: Supplementary file 2 [file e-65-0m295-Isup2.hkl]

# 
# h,k,l, Fc-squared, Fo-squared, sigma(Fo-squared) and status flag 
# 
data_I
_shelx_title ' I in P2(1)/c' 
_shelx_refln_list_code          4 
_shelx_F_calc_maximum      126.56 
_exptl_crystal_F_000       604.00 
_reflns_d_resolution_high  0.7964 
 
loop_ 
 _symmetry_equiv_pos_as_xyz 
 'x, y, z' 
 '-x, y+1/2, -z+1/2' 
 '-x, -y, -z' 
 'x, -y-1/2, z-1/2' 
 
_cell_length_a     8.8161 
_cell_length_b     9.1092 
_cell_length_c    13.0236 
_cell_angle_alpha  90.000 
_cell_angle_beta   97.693 
_cell_angle_gamma  90.000 
 
_shelx_F_squared_multiplier     1.000 
 
loop_ 
 _refln_index_h 
 _refln_index_k 
 _refln_index_l 
 _refln_F_squared_calc 
 _refln_F_squared_meas 
 _refln_F_squared_sigma 
 _refln_observed_status 
   1   0   0    12654.49    13757.10    292.33 o 
   2   0   0     1236.60     1647.24     31.79 o 
   3   0   0     6701.18     7568.70    257.13 o 
   4   0   0     1610.36     1700.61     30.95 o 
   5   0   0     1411.14     1257.20     25.25 o 
   6   0   0     2793.67     2803.67     50.44 o 
   7   0   0     2952.65     3126.67     66.07 o 
   8   0   0     3215.68     3082.80     82.16 o 
   9   0   0      220.84      245.75     17.14 o 
  10   0   0      282.69      313.30     18.96 o 
   1   1   0      120.75       91.83      1.92 o 
   2   1   0     4510.00     4605.80     51.73 o 
   3   1   0     7090.29     7141.54     79.73 o 
   4   1   0     3551.36     3656.08     50.30 o 
   5   1   0      469.00      463.10     10.44 o 
   6   1   0      203.17      193.00     11.45 o 
   7   1   0      158.15      129.26      7.09 o 
   8   1   0     2905.49     2884.40     55.08 o 
   9   1   0     1014.72      990.69     26.80 o 
  10   1   0       96.32      122.77     12.48 o 
   0   2   0      942.72     1031.57     20.17 o 
   1   2   0      260.72      305.16      4.68 o 
   2   2   0      536.34      592.35      9.45 o 
   3   2   0     1718.87     1907.42     23.42 o 
   4   2   0    10364.42    11781.16    130.82 o 
   5   2   0      931.64      942.47     16.48 o 
   6   2   0       25.52       29.38      3.79 o 
   7   2   0        0.18        4.66      4.19 o 
   8   2   0        0.26        2.28      3.73 o 
   9   2   0       13.53        6.70      5.94 o 
  10   2   0       91.65      118.18     13.67 o 
   1   3   0      935.62     1084.30     15.92 o 
   2   3   0     2403.68     2543.35     29.94 o 
   3   3   0     5182.77     5817.76     65.94 o 
   4   3   0      255.42      232.38      8.54 o 
   5   3   0      935.65     1008.44     16.53 o 
   6   3   0       18.69       16.19      3.33 o 
   7   3   0       80.96       85.83      7.38 o 
   8   3   0      119.39      127.85      9.30 o 
   9   3   0       52.23       52.41      8.08 o 
  10   3   0       36.74       40.03     10.38 o 
   1   4   0      591.27      497.82      7.85 o 
   2   4   0     1224.16     1289.91     20.47 o 
   3   4   0      966.27     1148.06     15.51 o 
   4   4   0     1742.62     1787.66     25.08 o 
   5   4   0     2124.88     2120.46     37.16 o 
   6   4   0     2512.18     2526.25     43.99 o 
   7   4   0      918.78      909.00     21.92 o 
   8   4   0      172.28      157.42     10.74 o 
   9   4   0      243.94      274.69     19.13 o 
  10   4   0      227.35      223.13     17.16 o 
   1   5   0     1125.00     1066.63     14.77 o 
   3   5   0     2141.25     2112.01     32.24 o 
   4   5   0      429.85      406.68     17.67 o 
   5   5   0        9.84       13.54      5.21 o 
   6   5   0      421.31      424.25     14.23 o 
   7   5   0      533.64      535.83     18.64 o 
   8   5   0      891.92      865.78     23.31 o 
   9   5   0     1555.99     1470.29     42.21 o 
   0   6   0     1663.86     1663.70     37.77 o 
   1   6   0      397.30      402.96     14.88 o 
   2   6   0      763.38      829.04     17.30 o 
   3   6   0       64.64       72.26      6.00 o 
   4   6   0     1027.20      975.11     26.53 o 
   5   6   0       79.77      100.47      7.85 o 
   6   6   0     1834.75     1673.46     33.56 o 
   7   6   0      971.21      998.61     24.84 o 
   8   6   0        6.80        8.62      9.74 o 
   9   6   0      494.68      445.92     22.49 o 
   1   7   0      192.12      191.34     10.33 o 
   2   7   0       16.12       19.64      4.52 o 
   3   7   0       58.30       32.74     13.40 o 
   4   7   0       84.15       74.74      7.36 o 
   5   7   0      181.67      153.94      9.82 o 
   6   7   0      417.75      373.35     18.39 o 
   7   7   0       97.62      110.61     11.71 o 
   8   7   0       68.03       62.70     11.49 o 
   0   8   0     2598.69     2637.42     76.68 o 
   1   8   0     1049.75     1023.22     46.03 o 
   2   8   0      148.20      170.83     13.65 o 
   3   8   0      153.88      159.27     15.83 o 
   4   8   0       77.04       90.20      8.51 o 
   5   8   0      318.70      335.34     14.76 o 
   6   8   0     1625.05     1644.64     39.75 o 
   7   8   0       80.42       66.75     12.17 o 
   1   9   0      294.45      274.90     23.54 o 
   2   9   0     1824.39     1819.96     48.69 o 
   3   9   0     1775.86     1689.40     70.62 o 
   4   9   0     1441.81     1439.84     42.92 o 
   5   9   0      214.36      214.74     18.15 o 
   6   9   0      510.09      468.90     22.03 o 
   0  10   0     1238.77     1281.78     68.80 o 
   1  10   0      436.50      437.29     28.72 o 
   2  10   0      636.15      620.31     27.19 o 
   3  10   0        0.52        0.00      9.31 o 
   4  10   0      696.42      790.11     40.47 o 
   5  10   0      482.96      481.02     34.93 o 
   1  11   0       50.98       51.78     16.87 o 
   2  11   0      168.39      203.21     35.90 o 
   3  11   0       39.86       46.21     19.10 o 
 -10   1   1       81.06       96.57     11.81 o 
  -9   1   1       60.78       73.96      6.72 o 
  -8   1   1       40.10       43.30      5.06 o 
  -7   1   1      361.86      361.80      9.02 o 
  -6   1   1     3798.95     3837.66     46.94 o 
  -5   1   1     3494.05     3766.56     45.25 o 
  -4   1   1      450.77      505.33      9.42 o 
  -3   1   1      657.93      656.82      9.69 o 
  -2   1   1     1273.77     1217.22     15.05 o 
  -1   1   1     8615.16     9045.54    124.84 o 
   0   1   1     2767.85     3019.44     39.15 o 
   1   1   1     5299.74     5558.12    132.67 o 
   2   1   1      997.80     1027.02     15.12 o 
   3   1   1        8.03        6.99      1.85 o 
   4   1   1       74.03       45.90      3.32 o 
   5   1   1     1762.99     1824.06     25.62 o 
   6   1   1      882.20      898.10     15.62 o 
   7   1   1      281.12      299.25     10.25 o 
   8   1   1        3.32        8.29      5.08 o 
   9   1   1      109.85      121.24      8.61 o 
  10   1   1      377.64      373.01     20.74 o 
 -10   2   1      465.00      515.76     18.93 o 
  -9   2   1     1454.23     1464.64     41.46 o 
  -8   2   1     2535.23     2614.80     38.36 o 
  -7   2   1       49.04       52.18      5.96 o 
  -6   2   1       63.31       78.07      4.46 o 
  -5   2   1     1322.86     1269.50     18.08 o 
  -4   2   1     7688.41     8269.67     93.04 o 
  -3   2   1     9752.40    10030.74    111.16 o 
  -2   2   1     5152.31     5352.11     59.98 o 
  -1   2   1       25.88       20.14      1.86 o 
   0   2   1     5625.54     6081.27     67.25 o 
   1   2   1      139.17      201.78      3.69 o 
   2   2   1     2859.63     2967.20     36.69 o 
   3   2   1     6189.36     6635.85     74.56 o 
   4   2   1      936.33      859.17     12.66 o 
   5   2   1      271.67      291.11      7.24 o 
   6   2   1      876.11      887.46     20.10 o 
   7   2   1     1864.12     1807.73     30.10 o 
   8   2   1      569.03      568.47     16.40 o 
   9   2   1     1137.72     1146.88     37.05 o 
  10   2   1      194.47      180.47     17.23 o 
 -10   3   1      586.13      602.21     21.07 o 
  -9   3   1        2.28        7.66      6.10 o 
  -8   3   1       57.25       65.26      7.42 o 
  -7   3   1      158.57      162.23      9.47 o 
  -6   3   1     1910.22     1829.20     30.82 o 
  -5   3   1     4905.05     5243.65     61.42 o 
  -4   3   1     1259.65     1215.43     16.74 o 
  -3   3   1      552.62      665.04      9.86 o 
  -2   3   1     6400.62     7079.77     92.79 o 
  -1   3   1     3431.00     3578.56     60.24 o 
   0   3   1     3979.04     3937.52     52.28 o 
   1   3   1     2612.37     2706.88     31.51 o 
   2   3   1       99.94      110.54      3.52 o 
   3   3   1     5024.86     5323.23     64.89 o 
   4   3   1     2731.71     2534.02     33.62 o 
   5   3   1     5011.62     4937.44    117.32 o 
   6   3   1     1940.19     1919.21     28.35 o 
   7   3   1      697.22      705.64     18.32 o 
   8   3   1      130.70      134.48      9.71 o 
   9   3   1      719.92      668.54     29.36 o 
  10   3   1      376.80      380.48     20.41 o 
 -10   4   1      254.20      278.15     25.37 o 
  -9   4   1      356.81      350.00     15.79 o 
  -8   4   1       36.69       41.85      7.93 o 
  -7   4   1      286.85      266.79     12.01 o 
  -6   4   1      179.43      157.17     12.08 o 
  -5   4   1        5.09       13.16      3.95 o 
  -4   4   1      384.77      345.36      9.02 o 
  -3   4   1      397.04      372.86      9.11 o 
  -2   4   1      226.90      229.81      7.27 o 
  -1   4   1     1078.11     1134.98     14.84 o 
   0   4   1      173.54      163.21      4.03 o 
   1   4   1      749.97      702.28     13.43 o 
   2   4   1      176.75      144.23      4.62 o 
   3   4   1     2318.11     2375.32     37.05 o 
   4   4   1      222.60      201.10      6.95 o 
   5   4   1       18.79       22.20      4.30 o 
   6   4   1      789.26      772.08     18.91 o 
   7   4   1      178.91      202.20     10.78 o 
   8   4   1      156.41      124.01     16.90 o 
   9   4   1        1.10        0.00      7.28 o 
  10   4   1      251.37      255.96     20.69 o 
  -9   5   1       29.14       31.01      8.82 o 
  -8   5   1      305.59      286.39     14.57 o 
  -7   5   1      232.02      244.68     12.24 o 
  -6   5   1       68.21       75.07      7.15 o 
  -5   5   1        1.34        0.00      3.25 o 
  -4   5   1       76.42       75.86      5.96 o 
  -3   5   1      244.58      254.27     12.22 o 
  -2   5   1       40.45       48.67      4.24 o 
  -1   5   1       34.73       27.38      3.06 o 
   0   5   1       60.55       78.44      3.36 o 
   1   5   1      142.33      152.51      4.55 o 
   2   5   1      216.31      247.98      6.57 o 
   3   5   1       35.35       48.55      6.56 o 
   4   5   1        0.58        4.16      3.42 o 
   5   5   1      124.72      128.07      8.20 o 
   6   5   1      150.61      176.77     10.01 o 
   7   5   1     1266.51     1204.94     30.85 o 
   8   5   1      332.99      322.17     17.13 o 
   9   5   1      287.67      267.93     24.78 o 
  -9   6   1      549.57      597.71     30.79 o 
  -8   6   1      813.66      775.70     32.32 o 
  -7   6   1     1119.20     1064.09     25.79 o 
  -6   6   1      114.08      103.19      8.47 o 
  -5   6   1      123.15      135.12     12.11 o 
  -4   6   1      356.63      340.01     12.12 o 
  -3   6   1      746.57      677.48     26.61 o 
  -2   6   1     1466.33     1401.98     27.24 o 
  -1   6   1     1341.57     1524.88     24.82 o 
   0   6   1      124.56      124.64      5.35 o 
   1   6   1     4010.45     4161.19     57.98 o 
   2   6   1     1882.00     1737.02     30.71 o 
   3   6   1     3257.88     3307.12     53.41 o 
   4   6   1      775.38      822.42     19.34 o 
   5   6   1       66.80       71.01      7.06 o 
   6   6   1      445.46      451.00     16.44 o 
   7   6   1     1289.57     1181.57     35.29 o 
   8   6   1      573.81      562.87     22.74 o 
   9   6   1      184.23      193.31     16.39 o 
  -8   7   1       35.35       27.89     12.51 o 
  -7   7   1      321.76      336.27     22.84 o 
  -6   7   1     2633.74     2537.79     46.88 o 
  -5   7   1      339.59      334.74     15.46 o 
  -4   7   1       84.83      101.12      8.07 o 
  -3   7   1       15.94       12.32      4.68 o 
  -2   7   1      201.73      204.01      9.19 o 
  -1   7   1      809.24      781.69     15.88 o 
   0   7   1     2603.69     2625.61     58.43 o 
   1   7   1     2538.07     2712.83     51.92 o 
   2   7   1       69.77       75.53      6.23 o 
   3   7   1        2.46       10.22      4.20 o 
   4   7   1     1077.38     1068.71     24.04 o 
   5   7   1     2025.76     2023.22     38.67 o 
   6   7   1      556.10      586.68     21.03 o 
   7   7   1      334.50      323.65     17.96 o 
   8   7   1        0.14        1.91      9.75 o 
  -7   8   1        6.38       13.32     10.07 o 
  -6   8   1        0.05        0.00      6.61 o 
  -5   8   1       13.44       17.51      6.60 o 
  -4   8   1      582.94      568.36     17.36 o 
  -3   8   1     2479.56     2396.57     43.03 o 
  -2   8   1      850.49      835.23     46.01 o 
  -1   8   1      723.53      803.28     29.02 o 
   0   8   1        8.46        9.64      5.36 o 
   1   8   1       92.02      103.06     15.99 o 
   2   8   1     1360.08     1391.72     38.47 o 
   3   8   1     1541.69     1581.93     42.91 o 
   4   8   1      371.08      409.42     17.73 o 
   5   8   1      216.20      213.28     14.35 o 
   6   8   1       42.43       47.08     10.13 o 
   7   8   1      773.11      713.08     36.95 o 
  -6   9   1       46.47       47.07     11.63 o 
  -5   9   1        2.94       13.45      7.47 o 
  -4   9   1        2.52       16.65      9.36 o 
  -3   9   1       31.31       37.64      9.69 o 
  -2   9   1        3.28        0.96      7.36 o 
  -1   9   1      242.23      192.51     18.98 o 
   0   9   1      192.07      174.90     14.68 o 
   1   9   1       27.33       25.89      8.48 o 
   2   9   1        6.37        6.48      8.01 o 
   3   9   1      105.20      110.22     13.04 o 
   4   9   1      160.39      168.34     20.46 o 
   5   9   1       68.72       58.72     16.49 o 
   6   9   1      182.63      176.01     15.91 o 
  -5  10   1       41.06       47.75     18.87 o 
  -4  10   1       67.63       46.88     12.64 o 
  -3  10   1      688.52      680.43     29.20 o 
  -2  10   1      166.28      193.77     17.51 o 
  -1  10   1       77.48       85.69     30.08 o 
   0  10   1       15.90       27.63     12.77 o 
   1  10   1      359.83      412.73     35.20 o 
   2  10   1       50.49       62.41     21.00 o 
   3  10   1      101.75       95.35     18.38 o 
   4  10   1       42.00       23.42     15.82 o 
   5  10   1        6.74        6.40     15.66 o 
  -3  11   1        1.16        8.98     15.62 o 
  -2  11   1      341.62      350.63     38.55 o 
  -1  11   1      478.71      515.26     45.33 o 
   0  11   1     1611.54     1610.70     60.04 o 
   1  11   1      784.74      803.19     40.22 o 
   2  11   1        0.33        0.00     23.82 o 
 -11   0   2      523.56      517.04     48.17 o 
 -10   0   2        2.65        0.00      7.88 o 
  -9   0   2       39.72       46.14      9.31 o 
  -8   0   2        7.84        8.13      5.88 o 
  -7   0   2     3900.14     3976.23     80.28 o 
  -6   0   2     7881.91     8404.87    136.06 o 
  -5   0   2     5015.22     5063.18     83.83 o 
  -4   0   2      434.33      404.11     10.94 o 
  -3   0   2     2616.48     2856.83     47.77 o 
  -2   0   2     4432.11     4731.79     75.34 o 
  -1   0   2     5832.96     6151.32     96.07 o 
   0   0   2    14085.49    14764.85    227.54 o 
   1   0   2      543.54      488.88      9.56 o 
   2   0   2        9.63       14.06      2.21 o 
   3   0   2      680.36      630.12     13.38 o 
   4   0   2     4338.07     4450.95     84.01 o 
   5   0   2     5153.86     5103.73     96.99 o 
   6   0   2      795.00      682.68     40.47 o 
   7   0   2      317.19      342.60     15.35 o 
   8   0   2      732.85      700.36     23.73 o 
   9   0   2     1278.50     1293.19     37.08 o 
  10   0   2     1189.55     1108.06     60.85 o 
 -11   1   2       66.87       68.88     14.63 o 
 -10   1   2     1302.86     1317.96     34.18 o 
  -9   1   2     1736.23     1739.36     28.97 o 
  -8   1   2      450.20      423.19     11.50 o 
  -7   1   2       23.69       22.98      3.58 o 
  -6   1   2     1432.66     1473.43     21.16 o 
  -5   1   2     4254.24     4440.33     52.60 o 
  -4   1   2      598.43      407.26     10.92 o 
  -3   1   2     2755.95     2821.80     35.59 o 
  -2   1   2      344.88      361.91      6.54 o 
  -1   1   2      334.55      351.27      5.75 o 
   0   1   2     3082.58     3625.31     43.30 o 
   1   1   2    15971.72    18004.08    209.32 o 
   2   1   2     3935.16     4200.71     50.67 o 
   3   1   2       68.92       39.99      2.30 o 
   4   1   2       34.38       29.41      2.58 o 
   5   1   2     1122.61     1165.78     19.69 o 
   6   1   2      330.03      301.92     11.16 o 
   7   1   2       22.35       22.92      4.68 o 
   8   1   2     2591.74     2610.03     41.54 o 
   9   1   2       39.93       42.36      8.17 o 
  10   1   2       34.45       41.36      8.53 o 
 -10   2   2      599.17      583.07     19.90 o 
  -9   2   2      446.49      421.15     16.31 o 
  -8   2   2      160.10      152.45      9.73 o 
  -7   2   2     2410.34     2412.66     34.81 o 
  -6   2   2       59.37       69.91      4.42 o 
  -5   2   2       50.78       58.04      4.91 o 
  -4   2   2      117.79      112.07      6.38 o 
  -3   2   2      306.89      292.96      5.79 o 
  -2   2   2     2334.98     2416.85     30.34 o 
  -1   2   2      481.50      512.34      7.58 o 
   0   2   2     3725.63     4217.80     55.09 o 
   1   2   2     6340.58     6937.43     76.93 o 
   2   2   2      434.99      404.86      7.24 o 
   3   2   2     3681.56     4170.67     51.62 o 
   4   2   2       12.48        5.82      1.81 o 
   5   2   2       10.59       12.47      2.54 o 
   6   2   2      269.75      264.05     18.72 o 
   7   2   2      349.60      338.73     14.09 o 
   8   2   2        4.99        0.62      4.70 o 
   9   2   2       26.13       56.16     19.35 o 
  10   2   2       80.16      100.28     25.79 o 
 -10   3   2       10.00       11.25      8.43 o 
  -9   3   2       98.85       95.05      9.42 o 
  -8   3   2        1.48        0.00      4.65 o 
  -7   3   2      616.75      567.18     24.74 o 
  -6   3   2        7.90        6.96      3.61 o 
  -5   3   2       21.30       23.75      2.77 o 
  -4   3   2     1638.36     1593.11     20.93 o 
  -3   3   2     4207.86     4346.41     50.25 o 
  -2   3   2     3390.79     3364.10     46.42 o 
  -1   3   2     1850.10     1817.01     23.40 o 
   0   3   2     1241.39     1328.49     16.74 o 
   1   3   2      217.11      187.41      5.22 o 
   2   3   2     1252.29     1259.27     17.75 o 
   3   3   2     2191.38     2305.79     30.44 o 
   4   3   2      680.53      659.79     11.82 o 
   5   3   2       22.82       30.17      3.41 o 
   6   3   2      665.50      629.45     13.01 o 
   7   3   2     1705.74     1608.79     37.40 o 
   8   3   2      805.57      850.73     35.57 o 
   9   3   2       29.88       40.72      9.22 o 
  10   3   2      180.35      187.34     18.34 o 
 -10   4   2      569.04      612.52     22.12 o 
  -9   4   2      119.73      111.54     10.58 o 
  -8   4   2     1629.37     1518.49     32.24 o 
  -7   4   2     1324.70     1266.29     37.12 o 
  -6   4   2      290.43      266.00     11.23 o 
  -5   4   2       77.57       72.54      5.97 o 
  -4   4   2      307.73      268.70      8.40 o 
  -3   4   2      595.52      679.27     13.45 o 
  -2   4   2     1015.16      928.12     16.22 o 
   0   4   2     4777.28     4708.01     53.86 o 
   1   4   2     3058.80     3176.86     40.04 o 
   2   4   2       16.79       16.86      2.09 o 
   3   4   2     1939.87     1885.99     26.08 o 
   4   4   2     2823.15     2861.64     38.08 o 
   5   4   2     3129.74     3207.28     46.93 o 
   6   4   2     1258.58     1195.61     25.17 o 
   7   4   2      197.16      198.75     30.37 o 
   8   4   2       16.18       28.86      7.62 o 
   9   4   2      361.57      371.82     18.87 o 
  10   4   2      364.61      340.81     20.36 o 
  -9   5   2      272.81      247.60     16.36 o 
  -8   5   2     1603.71     1599.02     34.51 o 
  -7   5   2     1665.01     1687.21     34.40 o 
  -6   5   2       80.91       96.25      7.74 o 
  -5   5   2      620.66      611.33     16.01 o 
  -4   5   2     3194.24     3100.53     52.61 o 
  -3   5   2     3922.71     4004.97     56.77 o 
  -2   5   2       29.21       12.63      2.88 o 
  -1   5   2      241.12      278.91      8.95 o 
   0   5   2     2487.93     2617.56     31.89 o 
   1   5   2     3839.57     3958.82     54.42 o 
   2   5   2     5842.41     5878.55     67.51 o 
   3   5   2     3282.03     3003.39    136.90 o 
   4   5   2     1190.16     1171.16     23.60 o 
   5   5   2       20.60       23.28      8.47 o 
   6   5   2      105.84      139.62     15.47 o 
   7   5   2     2252.12     2093.01     65.17 o 
   8   5   2      995.17      970.90     28.57 o 
   9   5   2      746.42      746.85     31.44 o 
  -9   6   2       17.55       27.07      9.72 o 
  -8   6   2       11.18        7.64      7.50 o 
  -7   6   2      237.09      237.73     13.02 o 
  -6   6   2      876.59      875.53     23.39 o 
  -5   6   2      671.04      687.80     19.91 o 
  -4   6   2        0.58        2.86      3.85 o 
  -3   6   2       41.78       49.53      6.71 o 
  -2   6   2       18.41        5.62      3.25 o 
  -1   6   2     1260.87     1174.22     23.25 o 
   0   6   2     1698.18     1661.11     24.41 o 
   1   6   2      645.58      637.11     14.73 o 
   2   6   2       19.12       22.71      4.17 o 
   3   6   2      200.24      203.11     12.05 o 
   4   6   2      513.25      531.62     14.91 o 
   5   6   2      634.95      615.47     27.71 o 
   6   6   2      146.00      157.13     11.87 o 
   7   6   2        0.09        0.62      7.38 o 
   8   6   2        0.52        0.00      8.37 o 
   9   6   2       17.73       16.04     10.61 o 
  -8   7   2       17.84       17.01      8.99 o 
  -7   7   2       22.56       21.95      7.69 o 
  -6   7   2      176.58      182.24     11.66 o 
  -5   7   2      139.29      152.35     10.14 o 
  -4   7   2      115.83      116.74      8.48 o 
  -3   7   2      171.47      153.74      8.94 o 
  -2   7   2       15.14       16.26      4.63 o 
  -1   7   2      102.62      105.10      6.84 o 
   0   7   2      455.75      437.05     25.83 o 
   1   7   2      124.78      138.40     11.10 o 
   2   7   2      248.00      237.90     10.00 o 
   3   7   2       36.36       23.59      6.71 o 
   4   7   2       82.96       90.95      9.06 o 
   5   7   2        5.73        0.00      6.39 o 
   6   7   2        6.88        6.10      6.91 o 
   7   7   2       14.87       22.49      9.03 o 
   8   7   2      102.45      111.40     14.43 o 
  -7   8   2      313.27      308.18     17.05 o 
  -6   8   2      302.88      343.43     16.92 o 
  -5   8   2     1921.63     1797.22     36.56 o 
  -4   8   2        2.14        3.27      5.42 o 
  -3   8   2     1362.79     1290.50     37.10 o 
  -2   8   2     1055.39     1060.43     31.98 o 
  -1   8   2     1496.03     1468.95     33.77 o 
   0   8   2        6.22        9.22      6.39 o 
   1   8   2      444.12      432.35     39.72 o 
   2   8   2      460.73      433.54     22.83 o 
   3   8   2      231.06      253.01     16.69 o 
   4   8   2      378.49      396.21     32.43 o 
   5   8   2      503.70      494.18     19.98 o 
   6   8   2      807.63      782.81     28.81 o 
   7   8   2       89.71       64.69     12.42 o 
  -6   9   2        2.46        5.09      9.05 o 
  -5   9   2      513.36      501.11     18.84 o 
  -4   9   2     1368.36     1305.00     40.10 o 
  -3   9   2     1511.70     1526.30     66.66 o 
  -2   9   2      959.80      993.29     62.58 o 
  -1   9   2       12.40       16.60     10.04 o 
   0   9   2       80.15       80.65     11.36 o 
   1   9   2      695.38      684.95     26.12 o 
   2   9   2     1288.98     1325.12     39.20 o 
   3   9   2      457.40      473.31     94.53 o 
   4   9   2        7.20       18.57     12.69 o 
   5   9   2      239.37      240.53     25.59 o 
   6   9   2      299.58      369.34     28.16 o 
  -5  10   2      195.05      175.32     19.33 o 
  -4  10   2       77.17      103.62     15.38 o 
  -3  10   2      190.29      194.36     20.91 o 
  -2  10   2      164.75      180.11     26.01 o 
  -1  10   2     1625.68     1575.67     56.09 o 
   0  10   2      206.92      213.50     21.86 o 
   1  10   2        4.12       22.50     10.44 o 
   2  10   2        0.04        8.80     13.27 o 
   3  10   2       62.15       96.36     18.71 o 
   4  10   2      153.37      193.04     24.96 o 
  -2  11   2       79.93       77.26     18.89 o 
  -1  11   2       21.55       12.51     15.02 o 
   0  11   2        1.05        6.87     14.74 o 
   1  11   2      138.11       88.45     29.93 o 
   2  11   2      342.10      383.51     32.73 o 
 -11   1   3       14.48       21.05     10.94 o 
 -10   1   3        0.57       11.92      8.15 o 
  -9   1   3       11.45       12.71      4.74 o 
  -8   1   3       42.73       53.64      5.08 o 
  -7   1   3     4567.47     4583.61     56.24 o 
  -6   1   3     1687.29     1632.79     24.70 o 
  -5   1   3      515.57      520.21     10.42 o 
  -4   1   3      109.01      118.38      4.43 o 
  -3   1   3     2091.23     2288.24     27.98 o 
  -2   1   3      492.40      466.41      7.48 o 
  -1   1   3    10495.79    11502.55    126.35 o 
   0   1   3    14315.09    15880.49    198.63 o 
   1   1   3    16016.23    17848.53    207.81 o 
   2   1   3     3585.80     3667.69     42.17 o 
   3   1   3      148.51      112.00      3.68 o 
   4   1   3       15.96        8.83      1.91 o 
   5   1   3     2142.27     2171.13     30.03 o 
   6   1   3     1177.07     1116.55     38.93 o 
   7   1   3       41.58       43.37      5.43 o 
   8   1   3     1852.97     1787.42     34.29 o 
   9   1   3       16.31       16.91      7.33 o 
  10   1   3      179.22      198.34     15.81 o 
 -10   2   3     1288.23     1279.15     30.78 o 
  -9   2   3     1865.34     1716.98     58.56 o 
  -8   2   3      552.36      525.61     16.52 o 
  -7   2   3       37.32       43.89      4.23 o 
  -6   2   3       12.42       20.75      2.99 o 
  -5   2   3     1708.04     1486.90     20.77 o 
  -4   2   3    13394.37    13942.88    154.58 o 
  -3   2   3     6296.24     6254.13     75.51 o 
  -2   2   3      521.35      534.05      8.73 o 
  -1   2   3     2565.25     2803.41     32.76 o 
   0   2   3     2925.95     3173.59     36.64 o 
   1   2   3      358.18      296.36      5.90 o 
   2   2   3     4166.22     4295.89     57.18 o 
   3   2   3     3666.64     3847.15     52.22 o 
   4   2   3      536.86      615.48     11.84 o 
   5   2   3      676.76      558.60     28.78 o 
   6   2   3     1446.45     1333.06     34.57 o 
   7   2   3     1237.83     1183.60     22.55 o 
   8   2   3      855.28      851.69     19.36 o 
   9   2   3      493.38      535.60     24.79 o 
 -10   3   3      118.78      122.16     11.77 o 
  -9   3   3       16.54       24.77      6.82 o 
  -8   3   3      350.59      319.76     13.75 o 
  -7   3   3      580.86      533.71     15.68 o 
  -6   3   3      947.12      929.74     20.13 o 
  -5   3   3     1535.24     1460.07     36.65 o 
  -4   3   3       55.90       61.60      3.40 o 
  -3   3   3     3671.76     4051.41     47.40 o 
  -2   3   3     6479.96     6679.74     80.02 o 
  -1   3   3     4580.83     4536.68     51.87 o 
   0   3   3     2763.70     2700.50     37.11 o 
   1   3   3     1751.52     1914.63     23.56 o 
   2   3   3      132.25      196.81      5.91 o 
   3   3   3     2423.68     2406.95     31.99 o 
   4   3   3     6158.00     6390.23     78.62 o 
   5   3   3     1499.88     1419.51     33.26 o 
   6   3   3      740.76      716.92     15.59 o 
   7   3   3       25.90       26.21      5.20 o 
   8   3   3      535.19      556.64     20.06 o 
   9   3   3      455.93      476.50     24.48 o 
  10   3   3      192.75      195.27     19.59 o 
 -10   4   3      287.56      295.24     16.56 o 
  -9   4   3      459.59      411.34     17.31 o 
  -8   4   3        0.85        0.00      4.97 o 
  -7   4   3      389.81      374.65     14.23 o 
  -6   4   3       11.10       17.34      4.36 o 
  -5   4   3      678.55      655.62     14.55 o 
  -4   4   3      237.31      228.21      8.10 o 
  -3   4   3        2.58        6.17      2.52 o 
  -2   4   3       99.07      134.31      9.40 o 
  -1   4   3     1717.21     1925.75     24.04 o 
   0   4   3      646.36      590.98      9.44 o 
   1   4   3        9.30        3.09      1.69 o 
   2   4   3      369.87      347.83      7.36 o 
   3   4   3      796.99      788.71     13.45 o 
   4   4   3      517.48      502.71     10.53 o 
   5   4   3      398.38      411.42     10.01 o 
   6   4   3      444.09      477.25     17.50 o 
   7   4   3      120.57      135.64     10.91 o 
   8   4   3      109.18      109.46     11.21 o 
   9   4   3        0.44        0.00      8.15 o 
  -9   5   3       16.37       25.61      8.39 o 
  -8   5   3       23.38       29.93      7.44 o 
  -7   5   3      168.58      184.34     11.11 o 
  -6   5   3      587.71      574.37     16.61 o 
  -5   5   3        3.07        4.40      4.00 o 
  -4   5   3        4.50        4.63      3.17 o 
  -3   5   3     2590.25     2602.41     39.34 o 
  -2   5   3      443.40      440.34     10.63 o 
  -1   5   3      194.70      244.34      7.61 o 
   0   5   3       24.73       30.84      3.41 o 
   1   5   3     1341.67     1444.65     19.48 o 
   2   5   3       19.76       18.38      2.84 o 
   3   5   3      408.07      400.26     11.93 o 
   4   5   3     1030.85      978.43     20.87 o 
   5   5   3       73.07       72.63      7.62 o 
   6   5   3      118.60      112.32     10.01 o 
   7   5   3      158.89      124.21     11.33 o 
   8   5   3       79.17       71.96     11.17 o 
   9   5   3       19.09        5.21     10.03 o 
  -9   6   3      296.43      285.71     22.13 o 
  -8   6   3      188.94      219.74     13.79 o 
  -7   6   3       69.39       85.15      9.09 o 
  -6   6   3        1.43        3.48      4.94 o 
  -5   6   3      807.09      761.92     21.44 o 
  -4   6   3     1079.40     1006.42     22.18 o 
  -3   6   3     1667.29     1592.57     27.20 o 
  -2   6   3      712.03      691.41     14.69 o 
  -1   6   3        1.44        6.92      3.13 o 
   0   6   3     1260.55     1209.97     20.90 o 
   1   6   3     3311.84     3074.90     83.80 o 
   2   6   3     6842.59     7113.96    105.15 o 
   3   6   3     1097.46     1119.33     26.54 o 
   4   6   3      263.53      246.98     12.30 o 
   5   6   3      428.26      486.81     26.24 o 
   6   6   3      756.60      744.25     23.22 o 
   7   6   3      317.10      337.27     17.80 o 
   8   6   3      225.98      216.77     17.95 o 
  -8   7   3      676.54      639.37     22.57 o 
  -7   7   3     1732.80     1784.26     44.96 o 
  -6   7   3     2510.81     2377.14     45.05 o 
  -5   7   3      338.02      301.38     13.33 o 
  -4   7   3       59.18       61.19      6.84 o 
  -3   7   3       30.56       33.00      5.51 o 
  -2   7   3      600.87      557.36     15.18 o 
  -1   7   3     4227.07     3968.08     62.28 o 
   0   7   3     2347.64     2445.73     58.15 o 
   1   7   3       31.94       32.25      9.19 o 
   2   7   3     1824.29     1866.59     33.80 o 
   3   7   3        4.92        2.92      5.04 o 
   4   7   3      594.55      574.35     22.51 o 
   5   7   3     2223.36     2186.05     46.72 o 
   6   7   3      998.45      989.30     35.61 o 
   7   7   3        0.25        5.22      8.74 o 
   8   7   3      562.05      547.71     26.54 o 
  -7   8   3       12.24       18.49      8.87 o 
  -6   8   3       65.87       66.71      9.15 o 
  -5   8   3      121.22      134.21     11.61 o 
  -4   8   3     1370.37     1364.76     33.49 o 
  -3   8   3     1443.78     1409.04     39.01 o 
  -2   8   3      434.92      405.79     13.64 o 
  -1   8   3        1.30        2.25      5.27 o 
   0   8   3       72.03       76.27      9.86 o 
   1   8   3      233.94      251.18     17.47 o 
   2   8   3     2666.36     2596.53     77.00 o 
   3   8   3      422.73      385.69     26.02 o 
   4   8   3       79.07       79.39      9.77 o 
   5   8   3      849.57      788.50     25.46 o 
   6   8   3      594.17      627.37     24.14 o 
   7   8   3      495.82      497.79     24.78 o 
  -6   9   3       69.42       83.66     11.50 o 
  -5   9   3      184.05      162.39     12.31 o 
  -4   9   3       24.76       36.57     15.74 o 
  -3   9   3      293.01      292.37     18.87 o 
  -2   9   3       57.10       47.86      9.73 o 
  -1   9   3       73.23       95.08     14.61 o 
   0   9   3       34.16       17.27      8.18 o 
   1   9   3        3.74        5.56     10.50 o 
   2   9   3       54.90       64.24     14.44 o 
   3   9   3       84.70      104.19     21.04 o 
   4   9   3      115.34      148.52     30.29 o 
   5   9   3       17.44       29.22     16.02 o 
   6   9   3       47.06       45.47     18.52 o 
  -5  10   3      387.33      336.98     38.46 o 
  -4  10   3      139.56      166.61     17.90 o 
  -3  10   3       26.03       23.76     11.49 o 
  -2  10   3       12.12       23.86     11.87 o 
  -1  10   3      139.85      121.68     17.84 o 
   0  10   3      276.48      302.84     36.64 o 
   1  10   3        4.82        9.82     13.45 o 
   2  10   3      286.72      283.53     26.72 o 
   3  10   3       51.32       60.75     33.72 o 
   4  10   3        2.35        7.32     15.73 o 
  -2  11   3      535.85      463.05     80.73 o 
  -1  11   3       34.13        0.00     21.94 o 
   0  11   3      865.76      873.30     63.66 o 
   1  11   3       42.59       55.29     27.47 o 
 -10   0   4        0.61        0.00      7.98 o 
  -9   0   4      238.08      237.45     13.46 o 
  -8   0   4     1208.10     1185.97     28.28 o 
  -7   0   4     4612.78     4656.66     80.83 o 
  -6   0   4     2032.57     2040.48     39.40 o 
  -5   0   4       10.62       12.42      3.43 o 
  -4   0   4     1877.28     2142.82     38.83 o 
  -3   0   4     6116.66     7392.76    117.96 o 
  -2   0   4      581.02      762.04     15.91 o 
  -1   0   4     3795.87     4033.70     75.31 o 
   0   0   4     5970.30     6619.62    104.67 o 
   1   0   4     2569.30     2948.35     48.82 o 
   2   0   4     2304.89     2510.79     42.63 o 
   3   0   4     9608.90    10370.22    163.34 o 
   4   0   4     4203.20     4185.91     69.94 o 
   5   0   4     7347.62     7741.64    125.54 o 
   6   0   4      285.39      261.73     10.94 o 
   7   0   4     1065.81      981.37     28.41 o 
   8   0   4       71.98       86.02     12.98 o 
   9   0   4     1860.86     1761.84     56.84 o 
  10   0   4      725.51      694.15     85.06 o 
 -10   1   4      980.23     1059.35     29.84 o 
  -9   1   4      942.56      922.55     19.17 o 
  -8   1   4      290.48      281.41     11.50 o 
  -7   1   4        5.96       10.51      3.28 o 
  -6   1   4     1364.98     1288.86     19.47 o 
  -5   1   4     3522.16     3602.77     44.03 o 
  -4   1   4     1801.78     1650.56     23.44 o 
  -3   1   4     1198.57     1077.31     15.14 o 
  -2   1   4     1475.56     1760.09     22.12 o 
  -1   1   4     3151.40     3452.36     40.08 o 
   0   1   4      194.92      244.47      5.44 o 
   1   1   4      963.79      925.98     13.73 o 
   2   1   4       63.93       40.32      2.43 o 
   3   1   4      559.01      509.04      8.62 o 
   4   1   4       62.07       62.39      3.52 o 
   5   1   4       89.38       93.44      4.50 o 
   6   1   4      313.78      302.43      8.96 o 
   7   1   4      347.71      349.45     11.53 o 
   8   1   4     1551.95     1527.65     34.64 o 
   9   1   4      291.76      332.70     17.92 o 
  10   1   4        4.04        9.95     10.99 o 
 -10   2   4       10.37        9.55      7.71 o 
  -9   2   4       72.55       71.17      8.60 o 
  -8   2   4      365.40      344.16     13.93 o 
  -7   2   4       37.55       45.69      4.28 o 
  -6   2   4      347.52      326.37      8.20 o 
  -5   2   4       79.03       76.03      4.50 o 
  -4   2   4        5.83       16.18      2.38 o 
  -3   2   4       43.51       41.17      2.79 o 
  -2   2   4       83.66      101.63      6.84 o 
  -1   2   4        8.20       18.35      1.99 o 
   0   2   4     7032.47     7572.10     84.63 o 
   1   2   4     6794.01     7280.18     87.27 o 
   2   2   4      793.16      772.69     13.27 o 
   3   2   4     1935.41     2165.02     28.69 o 
   4   2   4      267.04      275.04     10.73 o 
   5   2   4        8.58        8.25      2.69 o 
   6   2   4       41.25       40.00      4.76 o 
   7   2   4       22.40       24.73      5.08 o 
   8   2   4       51.90       45.46      6.99 o 
   9   2   4      138.15      144.03     13.03 o 
  10   2   4        4.82        0.00     14.84 o 
 -10   3   4      605.76      598.67     21.47 o 
  -9   3   4      433.87      415.43     17.24 o 
  -8   3   4      374.19      344.03     18.60 o 
  -7   3   4      502.63      479.00     14.97 o 
  -6   3   4        8.80        9.76      3.47 o 
  -5   3   4      110.36       97.49      4.62 o 
  -4   3   4      751.49      694.51     12.38 o 
  -3   3   4      730.26      698.61     11.11 o 
  -2   3   4      342.65      365.93      7.70 o 
  -1   3   4      293.51      371.80      6.91 o 
   0   3   4     3840.59     4345.11     50.22 o 
   1   3   4       64.04       47.44      2.65 o 
   2   3   4     5527.79     5830.99     77.32 o 
   3   3   4      393.62      367.00     11.28 o 
   4   3   4      194.84      193.79      6.44 o 
   5   3   4     1363.31     1301.25     22.81 o 
   6   3   4     1673.54     1654.45     32.43 o 
   7   3   4     1338.25     1331.67     25.26 o 
   8   3   4       12.92       15.04      7.52 o 
   9   3   4       59.62       84.34     14.43 o 
 -10   4   4       23.07       18.52      9.26 o 
  -9   4   4      114.82      137.29     11.54 o 
  -8   4   4      926.22      923.89     28.62 o 
  -7   4   4      588.89      606.54     19.95 o 
  -6   4   4     4438.64     4424.53     71.04 o 
  -5   4   4      747.91      686.23     15.33 o 
  -4   4   4     1133.58     1008.42     33.12 o 
  -3   4   4     7487.78     7698.91    112.63 o 
  -2   4   4    10249.75    10796.55    120.54 o 
  -1   4   4     2135.79     1975.16     25.03 o 
   0   4   4      252.24      224.13      6.35 o 
   1   4   4      230.82      251.73      7.66 o 
   2   4   4     2379.41     2445.69     30.35 o 
   3   4   4     1598.94     1528.00     22.60 o 
   4   4   4      502.47      443.68     17.97 o 
   5   4   4      539.84      532.34     13.76 o 
   6   4   4      191.55      200.52     11.92 o 
   7   4   4       92.44       97.20     10.02 o 
   8   4   4      724.12      695.11     23.75 o 
   9   4   4     1284.89     1209.26     34.46 o 
  -9   5   4      405.07      448.88     18.83 o 
  -8   5   4      267.46      282.77     14.49 o 
  -7   5   4        3.86        0.41      5.24 o 
  -6   5   4     1722.68     1635.44     39.89 o 
  -5   5   4      514.81      462.63     14.39 o 
  -4   5   4     4107.73     4052.03     58.82 o 
  -3   5   4     2713.79     2591.19     39.49 o 
  -2   5   4      742.57      721.27     14.78 o 
  -1   5   4       17.51       10.61      2.25 o 
   0   5   4     4399.61     4705.46     55.14 o 
   1   5   4     7890.14     8047.71     91.29 o 
   2   5   4     4460.32     4409.01     62.46 o 
   3   5   4     2665.03     2599.97     51.99 o 
   4   5   4      385.87      388.61     15.88 o 
   5   5   4     1842.63     1880.82     39.85 o 
   6   5   4     1518.82     1586.38     36.56 o 
   7   5   4      477.08      471.76     36.30 o 
   8   5   4        3.42        7.17      8.56 o 
   9   5   4        8.79        9.63     10.76 o 
  -9   6   4        7.83        6.10      8.90 o 
  -8   6   4       69.12       82.39     10.05 o 
  -7   6   4     1206.90     1226.12     28.94 o 
  -6   6   4     2542.66     2466.61     45.46 o 
  -5   6   4       70.09       82.16      8.79 o 
  -4   6   4       98.53      105.04      7.17 o 
  -3   6   4      245.02      223.58     14.45 o 
  -2   6   4     2242.63     2216.73     38.10 o 
  -1   6   4     1403.73     1327.22     32.28 o 
   0   6   4      619.99      575.60     21.45 o 
   1   6   4      321.03      303.12     11.32 o 
   2   6   4     2399.22     2383.51     40.22 o 
   3   6   4      110.74      126.05      9.02 o 
   4   6   4      515.63      515.09     17.00 o 
   5   6   4      385.59      366.86     16.20 o 
   6   6   4       59.23       53.24      8.61 o 
   7   6   4        4.74        0.00     11.62 o 
   8   6   4       56.38       38.58     11.40 o 
  -8   7   4       57.67       71.13     16.03 o 
  -7   7   4        5.11       10.20      7.06 o 
  -6   7   4      104.34      116.88     12.32 o 
  -5   7   4        0.04        6.75      5.42 o 
  -4   7   4       10.76       12.11      4.98 o 
  -3   7   4        2.91        0.00      4.03 o 
  -2   7   4       99.21       84.22     16.44 o 
  -1   7   4      218.92      205.69      8.59 o 
   0   7   4      122.39      131.28      7.90 o 
   1   7   4        5.85        0.00      5.31 o 
   2   7   4      767.65      762.70     24.52 o 
   3   7   4      102.44      114.80     11.36 o 
   4   7   4      315.66      292.59     23.17 o 
   5   7   4      317.99      311.11     26.00 o 
   6   7   4       18.29       16.63      9.05 o 
   7   7   4        1.26        0.98      9.56 o 
  -7   8   4      304.74      321.31     17.48 o 
  -6   8   4       20.94       23.72      8.37 o 
  -5   8   4       27.26       27.60      7.36 o 
  -4   8   4       12.12       10.27      5.85 o 
  -3   8   4       65.97       71.68      7.67 o 
  -2   8   4      196.82      220.97     10.03 o 
  -1   8   4     1736.68     1607.35     42.40 o 
   0   8   4      878.34      891.16     34.19 o 
   1   8   4       16.17        9.92      9.21 o 
   2   8   4       33.24       38.10     13.05 o 
   3   8   4      479.35      561.30     30.84 o 
   4   8   4      504.30      501.60     63.82 o 
   5   8   4      276.76      288.99     22.22 o 
   6   8   4       32.48       35.60     11.33 o 
   7   8   4       78.35      100.21     14.90 o 
  -6   9   4        4.95        6.55      8.92 o 
  -5   9   4      172.85      224.91     14.22 o 
  -4   9   4     1425.94     1360.08     30.76 o 
  -3   9   4     1819.66     1602.21     60.58 o 
  -2   9   4       42.38       21.71     10.96 o 
  -1   9   4      229.86      245.30     17.67 o 
   0   9   4     1182.73     1208.68     46.31 o 
   1   9   4      549.93      608.34     32.29 o 
   2   9   4      136.48      211.42     22.34 o 
   3   9   4      249.90      281.00     28.97 o 
   4   9   4        3.83        2.21     13.40 o 
   5   9   4      507.81      565.21     37.29 o 
  -4  10   4       27.74       30.78     12.48 o 
  -3  10   4      160.88      143.40     20.45 o 
  -2  10   4       97.61      124.97     29.06 o 
  -1  10   4      592.49      680.94     51.02 o 
   0  10   4       29.98       28.13     14.45 o 
   1  10   4       16.98       23.27     15.50 o 
   2  10   4      111.13      110.87     21.70 o 
   3  10   4      642.36      650.36     50.06 o 
   4  10   4      261.92      315.72     34.93 o 
  -1  11   4       16.97        0.00     22.44 o 
   0  11   4       55.78       48.04     26.79 o 
 -10   1   5      241.03      255.63     21.11 o 
  -9   1   5       10.16        8.48      5.85 o 
  -8   1   5       48.99       53.01      5.09 o 
  -7   1   5      702.20      711.68     13.84 o 
  -6   1   5     1749.25     1678.20     24.12 o 
  -5   1   5      127.93      119.12      5.52 o 
  -4   1   5       35.82       28.29      2.88 o 
  -3   1   5     1821.00     1783.73     23.32 o 
  -2   1   5      448.79      366.27     10.09 o 
  -1   1   5     1529.13     1530.06     21.15 o 
   0   1   5      157.94      159.09      4.80 o 
   1   1   5      252.15      241.44      5.94 o 
   2   1   5     1962.65     1918.61     26.22 o 
   3   1   5     2919.04     2852.38     34.83 o 
   4   1   5     6267.22     6576.99     75.82 o 
   5   1   5      731.28      689.66     14.64 o 
   6   1   5        2.74        0.00      3.44 o 
   7   1   5      273.38      292.83     22.05 o 
   8   1   5      103.60      119.08     11.13 o 
   9   1   5      104.66      118.85     12.65 o 
 -10   2   5     1225.03     1218.82     33.39 o 
  -9   2   5      958.21      933.77     24.34 o 
  -8   2   5        7.43       13.68      4.73 o 
  -7   2   5        4.67        3.06      3.17 o 
  -6   2   5      918.17      850.02     14.79 o 
  -5   2   5     1937.44     1678.07     41.44 o 
  -4   2   5     2729.51     2644.77     33.44 o 
  -3   2   5     2114.26     2134.42     27.27 o 
  -2   2   5       16.77       20.37      2.71 o 
  -1   2   5     3440.59     3474.82     41.12 o 
   0   2   5     4039.77     3747.78     43.90 o 
   1   2   5    12255.04    12593.24    160.41 o 
   2   2   5     1283.04     1187.24     17.83 o 
   3   2   5      131.12      138.86      5.20 o 
   4   2   5      384.98      377.93     15.61 o 
   5   2   5     1447.93     1349.48     35.81 o 
   6   2   5     1455.16     1378.04     33.41 o 
   7   2   5     1185.04     1165.94     23.19 o 
   8   2   5      862.45      901.40     32.62 o 
   9   2   5      268.70      271.79     16.62 o 
 -10   3   5       14.80       13.77      8.92 o 
  -9   3   5      497.81      505.16     18.63 o 
  -8   3   5     2199.71     2043.18     44.04 o 
  -7   3   5     1643.13     1701.15     30.49 o 
  -6   3   5      386.24      366.67     11.25 o 
  -5   3   5      757.59      706.49     14.29 o 
  -4   3   5        6.38        4.86      2.35 o 
  -3   3   5     1232.03     1182.00     17.04 o 
  -2   3   5     7112.07     7085.27     80.62 o 
  -1   3   5     9507.92    10384.11    116.02 o 
   0   3   5     1703.56     1585.88     20.78 o 
   1   3   5     1748.73     1847.38     23.63 o 
   2   3   5       14.01        7.38      2.16 o 
   3   3   5     1394.21     1345.70     22.47 o 
   4   3   5      964.28      933.69     20.51 o 
   5   3   5      836.73      781.66     34.70 o 
   6   3   5      338.08      317.86     14.13 o 
   7   3   5      782.12      740.94     22.47 o 
   8   3   5     2012.81     2053.85     52.96 o 
   9   3   5      538.85      550.73     33.17 o 
 -10   4   5      214.09      199.48     14.72 o 
  -9   4   5      105.43      103.50     10.64 o 
  -8   4   5       10.46       13.63      6.24 o 
  -7   4   5      642.58      606.75     22.16 o 
  -6   4   5      342.18      315.35     11.36 o 
  -5   4   5      809.98      789.55     17.21 o 
  -4   4   5     1439.63     1449.96     36.60 o 
  -3   4   5      148.77      142.14      9.09 o 
  -2   4   5        1.64        5.42      2.04 o 
  -1   4   5      122.91      101.69      4.13 o 
   0   4   5      833.66      884.69     13.42 o 
   1   4   5        8.39       14.85      2.25 o 
   2   4   5       23.60       27.00      4.37 o 
   3   4   5       69.19       74.71      5.08 o 
   4   4   5        4.36        2.63      3.28 o 
   5   4   5        5.23        3.06      3.40 o 
   6   4   5       56.18       69.39      8.39 o 
   7   4   5      320.48      341.64     16.63 o 
   8   4   5       36.82       46.54      9.90 o 
   9   4   5        0.88        0.00     11.08 o 
  -9   5   5      176.99      173.28     13.40 o 
  -8   5   5      461.95      455.39     18.45 o 
  -7   5   5       28.20       23.75      6.38 o 
  -6   5   5       41.44       53.84      6.80 o 
  -5   5   5      140.91      136.00      7.89 o 
  -4   5   5       33.24       44.91      5.08 o 
  -3   5   5      372.20      337.94     10.30 o 
  -2   5   5     1183.03     1248.64     22.20 o 
  -1   5   5       58.08       55.37      3.50 o 
   0   5   5       10.53       11.64      2.51 o 
   1   5   5        0.25        2.29      2.35 o 
   2   5   5      340.83      313.01     13.54 o 
   3   5   5       47.82       58.66      5.12 o 
   4   5   5        5.75        6.96      3.89 o 
   5   5   5        2.40        1.70      4.81 o 
   6   5   5       94.57       90.97      9.79 o 
   7   5   5        0.23        4.54      7.18 o 
   8   5   5        3.84       11.52      9.96 o 
  -9   6   5       75.93       66.39     10.87 o 
  -8   6   5       72.38       61.00      9.87 o 
  -7   6   5       25.13       14.40      6.63 o 
  -6   6   5      853.12      793.05     21.44 o 
  -5   6   5     3901.93     3839.56     74.10 o 
  -4   6   5      652.54      593.63     23.66 o 
  -3   6   5      674.52      604.74     15.88 o 
  -2   6   5        0.45        0.00      3.26 o 
  -1   6   5        5.47        5.83      3.23 o 
   0   6   5      992.89     1000.12     18.80 o 
   1   6   5     1126.65     1052.47     19.19 o 
   2   6   5     2346.66     2256.88     39.59 o 
   3   6   5       59.13       67.09      7.43 o 
   4   6   5        0.52        2.55      5.27 o 
   5   6   5      919.53      908.63     25.34 o 
   6   6   5      565.97      559.36     20.76 o 
   7   6   5      446.16      454.31     21.17 o 
   8   6   5       22.94       19.96     11.30 o 
  -8   7   5      978.67     1028.98     29.03 o 
  -7   7   5     1811.74     1807.90     38.92 o 
  -6   7   5     1114.07     1056.84     26.55 o 
  -5   7   5        0.42        2.56      5.18 o 
  -4   7   5     1664.80     1598.53     32.28 o 
  -3   7   5     2810.38     2625.79     42.07 o 
  -2   7   5      902.64      873.23     18.69 o 
  -1   7   5      887.07      814.53     17.38 o 
   0   7   5        1.43       10.10      5.03 o 
   1   7   5      206.25      199.47     42.60 o 
   2   7   5      159.64      156.62     17.09 o 
   3   7   5     1448.47     1481.84     37.89 o 
   4   7   5      710.22      738.26     22.58 o 
   5   7   5      200.20      213.80     14.60 o 
   6   7   5        0.28        0.75      7.80 o 
   7   7   5      153.60      159.60     17.72 o 
  -7   8   5        6.87       15.33      9.55 o 
  -6   8   5       30.89       35.85      8.73 o 
  -5   8   5      310.02      323.05     16.87 o 
  -4   8   5      519.53      509.55     22.84 o 
  -3   8   5      176.43      156.26     10.44 o 
  -2   8   5       99.09       95.28      9.54 o 
  -1   8   5      474.34      425.19     19.84 o 
   0   8   5      477.38      500.89     27.64 o 
   1   8   5      669.38      759.23     48.25 o 
   2   8   5      987.41     1077.69     43.18 o 
   3   8   5       15.29        8.36     12.28 o 
   4   8   5      112.51      138.54     19.94 o 
   5   8   5      426.17      460.25     20.76 o 
   6   8   5      332.39      368.36     21.97 o 
  -6   9   5        9.28        7.37      9.54 o 
  -5   9   5      184.34      177.01     13.36 o 
  -4   9   5      120.20      135.05     12.91 o 
  -3   9   5       31.38       15.19      9.20 o 
  -2   9   5       19.57       29.38     11.71 o 
  -1   9   5      152.62      177.32     35.00 o 
   0   9   5       46.90       70.19     15.34 o 
   1   9   5      317.78      340.84     27.20 o 
   2   9   5      415.92      407.22     45.86 o 
   3   9   5       85.01       77.88     22.33 o 
   4   9   5        1.72       13.61     15.23 o 
   5   9   5        1.77        5.77     17.52 o 
  -4  10   5       71.52       71.14     14.21 o 
  -3  10   5       12.24        0.00     19.83 o 
  -2  10   5        3.23       11.11     18.50 o 
  -1  10   5      218.97      192.09     33.11 o 
   0  10   5       21.79       57.69     16.55 o 
   1  10   5      332.33      359.72     30.05 o 
   2  10   5       60.75       40.46     33.65 o 
   3  10   5        4.40       22.74     18.20 o 
 -10   0   6       33.97       42.84      9.57 o 
  -9   0   6        5.22        3.27      6.31 o 
  -8   0   6      100.92      149.47     11.20 o 
  -7   0   6     4270.30     4118.91     73.49 o 
  -6   0   6      890.37      907.52     23.75 o 
  -5   0   6       47.51       48.59      5.79 o 
  -4   0   6     1479.02     1565.96     31.05 o 
  -3   0   6      654.03      542.85     16.18 o 
  -2   0   6    14893.00    15033.42    270.64 o 
  -1   0   6    10927.98    11178.97    176.19 o 
   0   0   6      231.02      202.64     10.14 o 
   1   0   6     7415.22     7842.24    125.15 o 
   2   0   6     3142.17     3098.51     53.04 o 
   3   0   6     3449.62     3355.13     57.60 o 
   4   0   6     2943.93     2928.64     60.87 o 
   5   0   6     4293.17     4509.82     89.81 o 
   6   0   6        2.23        8.41      7.22 o 
   7   0   6     1362.81     1264.79     42.95 o 
   8   0   6      707.86      715.91     37.01 o 
   9   0   6      291.34      278.46     24.63 o 
 -10   1   6     1213.48     1197.90     29.90 o 
  -9   1   6      770.98      729.37     19.06 o 
  -8   1   6        3.64        0.00      3.33 o 
  -7   1   6       39.56       52.82      4.76 o 
  -6   1   6     1718.60     1658.68     24.29 o 
  -5   1   6     3564.04     3392.21     52.59 o 
  -4   1   6     2695.56     2698.72     34.39 o 
  -3   1   6      177.01      216.63      6.23 o 
  -2   1   6     1446.12     1363.04     18.80 o 
  -1   1   6     2411.12     2244.04     30.07 o 
   0   1   6      242.78      159.16      4.64 o 
   1   1   6     4356.04     4301.86     54.06 o 
   2   1   6     3660.19     3817.11     48.86 o 
   3   1   6      509.27      511.46     10.93 o 
   4   1   6     2609.82     2674.41     44.99 o 
   5   1   6     1134.58     1060.11     20.74 o 
   6   1   6      965.02      914.52     30.31 o 
   7   1   6      124.47      162.32     11.55 o 
   8   1   6       75.38       82.08     10.65 o 
   9   1   6        4.56        0.00      8.88 o 
 -10   2   6        0.03        0.00      7.47 o 
  -9   2   6        2.82        0.00      6.20 o 
  -8   2   6       13.61       13.94      4.89 o 
  -7   2   6       11.71       13.55      4.21 o 
  -6   2   6      905.69      899.01     15.69 o 
  -5   2   6     1451.72     1429.51     25.25 o 
  -4   2   6        0.24        4.22      2.45 o 
  -3   2   6      117.27      103.86      4.59 o 
  -2   2   6      809.61      808.08     12.83 o 
  -1   2   6      667.32      694.05     11.97 o 
   0   2   6      755.62      703.06     14.46 o 
   1   2   6     3291.58     3623.02     46.56 o 
   2   2   6     1327.00     1324.23     20.06 o 
   3   2   6     1902.19     1951.74     27.90 o 
   4   2   6      102.06      108.29      6.20 o 
   5   2   6       47.09       52.57      5.23 o 
   6   2   6      131.35      143.39     10.79 o 
   7   2   6      264.98      276.22     12.57 o 
   8   2   6        2.57        0.32      8.13 o 
   9   2   6      746.78      715.90     25.23 o 
 -10   3   6       66.70       56.27     10.75 o 
  -9   3   6       17.25       18.75      7.33 o 
  -8   3   6       67.33       80.69      8.42 o 
  -7   3   6      183.72      174.23     10.46 o 
  -6   3   6       28.54       26.73      4.41 o 
  -5   3   6      196.37      175.72      9.06 o 
  -4   3   6     1566.72     1553.58     22.07 o 
  -3   3   6      138.83      137.30      5.22 o 
  -2   3   6      986.17      982.87     14.95 o 
  -1   3   6     1308.14     1298.98     18.29 o 
   0   3   6     2983.11     3148.28     38.31 o 
   1   3   6       12.31       12.42      2.52 o 
   2   3   6      465.70      454.35      9.71 o 
   3   3   6       70.19       71.64      5.64 o 
   4   3   6      215.54      232.31     15.32 o 
   5   3   6        4.93        6.12      3.72 o 
   6   3   6       13.38       12.67      4.61 o 
   7   3   6      304.88      284.86     13.05 o 
   8   3   6       96.58       98.89     13.33 o 
   9   3   6       45.07       35.04     16.93 o 
  -9   4   6     1329.16     1317.00     31.80 o 
  -8   4   6     2505.17     2493.53     47.46 o 
  -7   4   6     1655.63     1476.35     31.58 o 
  -6   4   6      371.57      352.75     13.70 o 
  -5   4   6     1807.70     1730.10     30.16 o 
  -4   4   6     1018.74     1009.24     19.95 o 
  -3   4   6     3305.89     3274.19     48.48 o 
  -2   4   6      702.98      689.90     11.82 o 
  -1   4   6       14.05       12.68      2.45 o 
   0   4   6      373.81      413.04      8.40 o 
   1   4   6      155.54      153.19      5.86 o 
   2   4   6     1646.73     1639.00     26.65 o 
   3   4   6      800.61      718.32     18.99 o 
   4   4   6     1080.95     1077.59     25.78 o 
   5   4   6       15.16       14.60      4.44 o 
   6   4   6       88.00       68.50      6.78 o 
   7   4   6      171.08      221.49     20.23 o 
   8   4   6      848.72      797.37     29.99 o 
  -9   5   6        7.12        9.03      8.74 o 
  -8   5   6       34.53       29.07      7.84 o 
  -7   5   6      434.08      421.57     16.61 o 
  -6   5   6      137.11      133.23      9.78 o 
  -5   5   6     3886.89     3889.15     64.15 o 
  -4   5   6     2417.18     2345.22     38.05 o 
  -3   5   6      671.93      666.95     15.37 o 
  -2   5   6        3.96       10.68      3.62 o 
  -1   5   6     1343.82     1336.17     19.33 o 
   0   5   6     1523.50     1354.43     19.45 o 
   1   5   6      387.82      364.90     12.71 o 
   2   5   6     1689.19     1674.21     27.57 o 
   3   5   6      443.79      429.81     11.82 o 
   4   5   6      698.75      671.89     21.75 o 
   5   5   6     1162.08     1179.99     39.52 o 
   6   5   6     1121.36     1091.17     39.63 o 
   7   5   6      127.95      178.96     16.67 o 
   8   5   6       84.47      111.96     16.02 o 
  -8   6   6      268.70      256.94     15.50 o 
  -7   6   6      375.62      373.81     16.60 o 
  -6   6   6      221.56      230.88     12.83 o 
  -5   6   6     1478.10     1401.14     27.19 o 
  -4   6   6      119.35      110.67      8.37 o 
  -3   6   6       10.99       10.31      4.34 o 
  -2   6   6      754.38      725.21     16.29 o 
  -1   6   6      206.26      223.42      8.82 o 
   0   6   6       10.19        5.43      4.98 o 
   1   6   6      246.06      266.31      9.14 o 
   2   6   6      573.86      541.21     16.43 o 
   3   6   6        6.97       12.94      5.33 o 
   4   6   6      694.03      675.36     22.97 o 
   5   6   6      455.82      473.48     18.54 o 
   6   6   6      155.06      145.79     12.71 o 
   7   6   6      383.02      369.42     19.84 o 
  -8   7   6        0.53        2.54      9.57 o 
  -7   7   6      117.77      134.13     12.38 o 
  -6   7   6      192.31      208.37     14.85 o 
  -5   7   6        0.72        2.11      5.52 o 
  -4   7   6        0.98        1.97      4.61 o 
  -3   7   6      210.66      212.72     10.01 o 
  -2   7   6       79.84       93.80      7.10 o 
  -1   7   6      246.35      191.74     22.78 o 
   0   7   6       20.04       18.65      6.02 o 
   1   7   6        9.50        2.36     15.60 o 
   2   7   6      159.22      121.84     16.03 o 
   3   7   6       66.55       78.77      8.66 o 
   4   7   6        4.94        7.38      6.35 o 
   5   7   6      112.71      130.43     12.36 o 
   6   7   6       28.17       21.50      9.34 o 
   7   7   6      102.37      115.07     15.08 o 
  -7   8   6      276.64      316.02     18.13 o 
  -6   8   6       70.73       79.98     10.49 o 
  -5   8   6        1.13        2.73      6.82 o 
  -4   8   6       34.57       26.25      7.08 o 
  -3   8   6      123.72      116.32      9.49 o 
  -2   8   6     1555.74     1464.90     30.54 o 
  -1   8   6     2031.50     2095.52     66.52 o 
   0   8   6        3.48        3.56      9.15 o 
   1   8   6      654.82      614.17     31.25 o 
   2   8   6      578.66      552.55     53.64 o 
   3   8   6        3.07        7.16     13.68 o 
   4   8   6      320.72      369.07     29.71 o 
   5   8   6      475.47      542.96     22.38 o 
   6   8   6        0.29        0.00     16.94 o 
  -5   9   6      280.18      293.00     17.92 o 
  -4   9   6      534.25      517.94     19.00 o 
  -3   9   6       64.77       85.55     23.68 o 
  -2   9   6      191.83      212.67     22.25 o 
  -1   9   6      202.77      297.15     29.36 o 
   0   9   6      687.37      705.14     35.82 o 
   1   9   6     1588.85     1617.91     58.91 o 
   2   9   6     1202.47     1258.35     58.65 o 
   3   9   6       68.09       64.53     17.44 o 
   4   9   6      417.31      447.59     34.84 o 
  -4  10   6      172.22      132.46     32.81 o 
  -3  10   6      572.01      693.44     57.26 o 
  -2  10   6      697.11      587.68     52.17 o 
  -1  10   6      284.60      342.37     29.32 o 
   0  10   6       50.34       35.23     17.13 o 
   1  10   6      429.68      486.67     34.69 o 
   2  10   6      375.12      458.82     53.20 o 
 -10   1   7        4.24        7.39      8.22 o 
  -9   1   7      173.05      208.21     11.54 o 
  -8   1   7      849.63      839.89     21.60 o 
  -7   1   7       90.99      109.00      6.58 o 
  -6   1   7      441.11      447.48     13.31 o 
  -5   1   7      929.23      962.39     16.15 o 
  -4   1   7      478.52      443.34     11.49 o 
  -3   1   7       15.85        7.58      2.36 o 
  -2   1   7     4946.98     4914.26     57.92 o 
  -1   1   7     5006.86     5105.71     59.73 o 
   0   1   7       23.89       33.78      2.75 o 
   1   1   7      908.09      838.08     14.35 o 
   2   1   7      928.80      954.74     16.13 o 
   3   1   7      430.96      405.55     12.78 o 
   4   1   7      710.81      730.05     15.56 o 
   5   1   7      797.35      750.73     19.20 o 
   6   1   7      125.44      135.25      9.22 o 
   7   1   7      636.79      639.52     21.59 o 
   8   1   7      129.07      123.80     12.43 o 
   9   1   7      231.80      212.84     17.15 o 
 -10   2   7     1404.40     1465.97     34.71 o 
  -9   2   7      136.02      141.06     11.33 o 
  -8   2   7      151.14      173.55     10.03 o 
  -7   2   7     1419.32     1358.25     26.41 o 
  -6   2   7     1564.12     1563.49     23.67 o 
  -5   2   7     1140.72     1108.84     17.89 o 
  -4   2   7     1425.58     1306.89     19.61 o 
  -3   2   7      168.42      180.20      6.15 o 
  -2   2   7     2500.19     2446.44     31.46 o 
  -1   2   7     3095.69     2886.40     35.82 o 
   0   2   7     4468.52     4589.67     54.22 o 
   1   2   7     2785.97     2645.22     35.93 o 
   2   2   7      468.45      428.96     11.89 o 
   3   2   7        0.87        5.06      2.76 o 
   4   2   7      923.00      937.35     18.62 o 
   5   2   7     1880.78     1879.96     34.86 o 
   6   2   7      632.73      658.15     18.06 o 
   7   2   7      397.49      407.74     17.73 o 
   8   2   7        3.60        8.21      8.52 o 
   9   2   7      279.23      292.08     18.89 o 
 -10   3   7      428.84      444.28     20.02 o 
  -9   3   7      462.35      489.25     19.05 o 
  -8   3   7      780.94      845.60     20.72 o 
  -7   3   7     1364.26     1319.40     42.09 o 
  -6   3   7      541.10      518.93     18.35 o 
  -5   3   7        1.59        1.99      3.38 o 
  -4   3   7     1856.72     1750.86     24.79 o 
  -3   3   7     1923.59     1894.76     25.95 o 
  -2   3   7      579.10      541.13     10.35 o 
  -1   3   7      565.48      562.03     10.38 o 
   0   3   7      338.82      370.84      8.85 o 
   1   3   7     1005.73      972.33     17.97 o 
   2   3   7     4874.45     4946.91     73.63 o 
   3   3   7     2374.27     2263.34     35.34 o 
   4   3   7      237.88      243.04      9.53 o 
   5   3   7        5.34        2.09      4.73 o 
   6   3   7       16.12       22.34      6.17 o 
   7   3   7      534.83      537.33     17.72 o 
   8   3   7     1418.72     1451.33     89.28 o 
  -9   4   7      161.24      173.76     13.18 o 
  -8   4   7        8.84       13.28      7.00 o 
  -7   4   7      110.95      109.77      9.23 o 
  -6   4   7     1687.62     1673.66     33.50 o 
  -5   4   7        3.06        2.54      3.81 o 
  -4   4   7     1636.31     1632.67     28.71 o 
  -3   4   7       26.61       19.84      4.86 o 
  -2   4   7      214.47      226.67      7.88 o 
  -1   4   7      714.46      631.82     11.62 o 
   0   4   7      562.46      569.29     11.62 o 
   1   4   7      306.01      320.28      8.58 o 
   2   4   7     2140.64     2003.63     31.95 o 
   3   4   7        5.74       13.66      3.92 o 
   4   4   7      784.29      778.57     17.86 o 
   5   4   7       95.47      125.10     10.29 o 
   6   4   7        9.07       13.83      5.37 o 
   7   4   7       96.32       75.76     12.26 o 
   8   4   7       89.61       87.83     14.72 o 
  -9   5   7       42.05       33.77      9.79 o 
  -8   5   7       33.31       29.00      8.06 o 
  -7   5   7        0.59        3.45      6.16 o 
  -6   5   7      874.55      881.51     22.80 o 
  -5   5   7        8.32        8.03      4.40 o 
  -4   5   7     1501.82     1463.99     27.13 o 
  -3   5   7      326.40      316.16     11.09 o 
  -2   5   7      137.87      128.53      7.33 o 
  -1   5   7      370.21      413.53     12.58 o 
   0   5   7        0.21        8.38      3.20 o 
   1   5   7      447.27      411.88     14.84 o 
   2   5   7      232.20      229.66      9.07 o 
   3   5   7      675.49      647.61     19.10 o 
   4   5   7       74.26       80.13      7.00 o 
   5   5   7        8.54        5.91      5.97 o 
   6   5   7        0.05        0.00      6.68 o 
   7   5   7        5.76       12.67      9.50 o 
   8   5   7       45.64       57.13     15.33 o 
  -8   6   7       61.97       63.69     10.64 o 
  -7   6   7      170.76      192.26     13.17 o 
  -6   6   7      599.00      608.33     19.52 o 
  -5   6   7      413.41      376.42     14.98 o 
  -4   6   7      684.11      685.90     17.25 o 
  -3   6   7      306.48      303.84     11.42 o 
  -2   6   7       49.96       62.48      6.04 o 
  -1   6   7      502.47      513.30     19.78 o 
   0   6   7      633.74      660.24     21.66 o 
   1   6   7      266.24      245.36     12.13 o 
   2   6   7      122.24      116.66      7.46 o 
   3   6   7        7.51       12.78      5.50 o 
   4   6   7      790.21      786.17     23.35 o 
   5   6   7     1486.63     1464.42     35.86 o 
   6   6   7      803.66      800.70     26.34 o 
   7   6   7      147.96      156.14     15.33 o 
  -7   7   7      893.80      854.78     25.51 o 
  -6   7   7      125.02      134.33     11.75 o 
  -5   7   7      624.56      619.84     19.36 o 
  -4   7   7      759.59      726.96     18.55 o 
  -3   7   7     1145.56     1156.95     27.43 o 
  -2   7   7     1397.53     1380.85     40.79 o 
  -1   7   7      567.05      497.95     17.64 o 
   0   7   7      347.05      337.69     30.79 o 
   1   7   7     1353.72     1311.56     47.65 o 
   2   7   7      553.39      563.99     30.24 o 
   3   7   7      345.24      376.55     16.43 o 
   4   7   7      188.89      204.71     13.79 o 
   5   7   7       97.33       95.24     11.56 o 
   6   7   7      104.04       84.82     12.58 o 
  -6   8   7       16.59       18.69      9.19 o 
  -5   8   7      395.06      414.79     21.48 o 
  -4   8   7      169.00      185.40     12.20 o 
  -3   8   7       61.39       67.31      8.57 o 
  -2   8   7      746.42      692.38     22.83 o 
  -1   8   7       52.50       88.31     15.91 o 
   0   8   7      885.00      827.85     41.75 o 
   1   8   7      512.27      519.36     31.30 o 
   2   8   7      774.17      730.76     36.23 o 
   3   8   7        4.87       13.95     13.85 o 
   4   8   7       75.86      102.92     19.64 o 
   5   8   7      457.48      570.10     37.45 o 
  -5   9   7       92.16      101.64     13.82 o 
  -4   9   7      141.72      130.00     14.06 o 
  -3   9   7       60.71       74.66     23.11 o 
  -2   9   7        8.88       19.95     13.56 o 
  -1   9   7       17.51        0.00     19.45 o 
   0   9   7        0.26        0.00     12.29 o 
   1   9   7        4.16        4.69     12.93 o 
   2   9   7        9.55        6.25     29.65 o 
   3   9   7        1.37        0.00     21.07 o 
   4   9   7       10.62       13.44     17.77 o 
  -3  10   7       18.97       15.16     23.82 o 
  -2  10   7      523.32      513.84     50.22 o 
  -1  10   7      383.05      350.89     35.39 o 
   0  10   7      168.46      187.44     34.36 o 
   1  10   7      115.54      147.11     23.29 o 
 -10   0   8      229.16      303.09     55.38 o 
  -9   0   8      191.91      230.71     16.34 o 
  -8   0   8      975.80      907.99     28.46 o 
  -7   0   8      911.15      909.40     52.05 o 
  -6   0   8       18.04       21.61      6.20 o 
  -5   0   8     2717.33     2643.67     49.99 o 
  -4   0   8     6361.45     6310.36    120.40 o 
  -3   0   8     4838.94     4664.96    165.73 o 
  -2   0   8     1627.15     1524.29     30.56 o 
  -1   0   8      820.41      836.75     19.40 o 
   0   0   8      215.44      218.40      9.09 o 
   1   0   8      100.04       91.40      7.32 o 
   2   0   8     2101.95     2065.02     60.26 o 
   3   0   8     2817.98     2873.27     61.15 o 
   4   0   8     1907.21     1926.36     63.70 o 
   5   0   8      371.48      378.87     21.98 o 
   6   0   8     1157.52     1161.95    103.67 o 
   7   0   8     1497.58     1487.22     50.58 o 
   8   0   8      137.60      177.33     21.14 o 
 -10   1   8      246.20      263.93     14.25 o 
  -9   1   8       41.58       42.22      9.47 o 
  -8   1   8      301.17      287.83     12.75 o 
  -7   1   8       94.35      133.92      7.20 o 
  -6   1   8     2438.24     2345.19     32.75 o 
  -5   1   8     3084.38     3010.11     39.36 o 
  -4   1   8     1604.04     1588.72     23.20 o 
  -3   1   8      400.02      392.84      8.94 o 
  -2   1   8     3269.38     3260.91     43.49 o 
  -1   1   8     6943.80     6897.75     79.80 o 
   0   1   8     1822.85     1690.10     23.12 o 
   1   1   8      678.97      683.00     13.03 o 
   2   1   8      584.44      557.26     12.71 o 
   3   1   8     1064.19     1044.78     19.81 o 
   4   1   8     1938.93     1929.90     35.15 o 
   5   1   8      147.23      170.30     10.02 o 
   6   1   8       71.87       84.52      9.73 o 
   7   1   8        8.67       19.74      8.00 o 
   8   1   8       34.70       44.39     10.73 o 
 -10   2   8        6.50        2.42      8.82 o 
  -9   2   8      596.29      640.76     19.31 o 
  -8   2   8      354.89      368.94     14.18 o 
  -7   2   8       10.02        8.12      4.66 o 
  -6   2   8       26.83       33.90      5.23 o 
  -5   2   8      392.53      356.42      9.56 o 
  -4   2   8      411.47      412.99     14.60 o 
  -3   2   8      151.14      189.49      8.15 o 
  -2   2   8        9.27       18.66      4.47 o 
  -1   2   8      301.06      268.60      7.59 o 
   0   2   8      734.95      795.34     14.61 o 
   1   2   8        9.83       21.15      3.26 o 
   2   2   8       23.42       22.72      3.76 o 
   3   2   8      584.86      597.38     13.99 o 
   4   2   8      165.45      178.81      9.74 o 
   5   2   8      417.11      412.22     14.65 o 
   6   2   8       65.78       69.93      7.87 o 
   7   2   8      771.65      724.17     23.70 o 
   8   2   8       77.65       95.89     13.05 o 
  -9   3   8        0.45        0.00      7.39 o 
  -8   3   8       40.11       46.19      7.06 o 
  -7   3   8      156.01      161.73      9.83 o 
  -6   3   8      188.56      178.66      9.40 o 
  -5   3   8      271.86      257.73     10.55 o 
  -4   3   8       21.79       24.65      3.71 o 
  -3   3   8      143.67      151.68      6.24 o 
  -2   3   8       12.60       11.54      2.89 o 
  -1   3   8       44.05       47.27      4.16 o 
   0   3   8      318.58      298.31      8.64 o 
   1   3   8     1603.04     1610.11     26.68 o 
   2   3   8      439.72      433.83     11.85 o 
   3   3   8        4.58        3.78      3.58 o 
   4   3   8        5.48        2.29      3.88 o 
   5   3   8      600.30      569.97     16.84 o 
   6   3   8      208.15      215.03     14.28 o 
   7   3   8       45.24       49.08      8.76 o 
   8   3   8        4.22        0.00     10.08 o 
  -9   4   8     1121.92     1119.58     30.23 o 
  -8   4   8      484.51      441.13     27.11 o 
  -7   4   8      256.79      267.59     12.52 o 
  -6   4   8        1.91        3.43      4.43 o 
  -5   4   8       39.38       47.96      5.80 o 
  -4   4   8      146.51      156.16      8.48 o 
  -3   4   8     4088.39     4013.67     59.13 o 
  -2   4   8     1959.90     1904.05     31.44 o 
  -1   4   8       68.22       71.43      5.02 o 
   0   4   8      524.00      511.79     11.47 o 
   1   4   8     3704.63     3501.22     80.87 o 
   2   4   8      725.71      708.83     15.88 o 
   3   4   8     1021.25     1012.00     22.36 o 
   4   4   8      277.61      310.78     12.78 o 
   5   4   8        1.32        5.06      5.44 o 
   6   4   8       55.11       60.09     11.11 o 
   7   4   8      367.48      395.18     22.43 o 
   8   4   8      489.81      511.63     37.34 o 
  -9   5   8      181.26      227.54     16.44 o 
  -8   5   8      108.04      107.35     11.31 o 
  -7   5   8      765.05      725.05     21.86 o 
  -6   5   8      332.88      317.59     13.30 o 
  -5   5   8     1810.18     1794.29     44.86 o 
  -4   5   8       75.25       73.15      6.82 o 
  -3   5   8       72.38       76.20      6.64 o 
  -2   5   8       62.81       70.98      7.42 o 
  -1   5   8      526.47      486.67     16.67 o 
   0   5   8      487.62      502.63     17.39 o 
   1   5   8      452.04      457.88     12.47 o 
   2   5   8     1301.84     1219.24     32.06 o 
   3   5   8      487.23      518.29     14.15 o 
   4   5   8      358.20      358.04     15.73 o 
   5   5   8     1915.30     1899.85     42.52 o 
   6   5   8     1573.59     1490.51     42.99 o 
   7   5   8      256.84      337.21     25.18 o 
  -8   6   8       87.30      113.21     12.56 o 
  -7   6   8      270.27      303.42     16.12 o 
  -6   6   8        3.12       12.20      7.09 o 
  -5   6   8      152.06      162.50     10.10 o 
  -4   6   8      539.25      532.31     15.64 o 
  -3   6   8      274.63      280.75     12.84 o 
  -2   6   8       67.22       88.11      8.11 o 
  -1   6   8      287.08      292.69     12.14 o 
   0   6   8       19.71       15.91      6.37 o 
   1   6   8      285.16      292.26     16.49 o 
   2   6   8       50.61       29.00      7.28 o 
   3   6   8      737.11      686.61     34.23 o 
   4   6   8       56.80       54.48      8.98 o 
   5   6   8       24.84       37.65      9.04 o 
   6   6   8       23.07        6.96      9.43 o 
  -7   7   8       14.16        7.60      9.40 o 
  -6   7   8      179.13      191.06     13.90 o 
  -5   7   8       50.76       63.58      8.98 o 
  -4   7   8       11.77       22.17      7.22 o 
  -3   7   8       70.99       68.89      8.49 o 
  -2   7   8        6.83        9.11      6.24 o 
  -1   7   8        3.24        0.00      6.34 o 
   0   7   8      466.07      432.25     17.48 o 
   1   7   8        0.03        0.00      6.44 o 
   2   7   8      607.78      605.16     32.53 o 
   3   7   8      180.18      182.58     21.31 o 
   4   7   8        9.98        5.62      7.75 o 
   5   7   8        7.29       14.17      9.73 o 
   6   7   8        7.93       13.69     11.21 o 
  -6   8   8      119.18      141.59     13.69 o 
  -5   8   8      202.83      194.24     15.64 o 
  -4   8   8      719.10      672.88     51.15 o 
  -3   8   8       80.07       84.34      9.78 o 
  -2   8   8       35.33       32.94      9.49 o 
  -1   8   8        1.22        0.51      7.51 o 
   0   8   8        1.28        0.00     11.15 o 
   1   8   8      139.38      149.46     20.45 o 
   2   8   8      305.04      297.32     26.99 o 
   3   8   8      750.28      794.41     48.27 o 
   4   8   8       91.64       67.52     20.02 o 
  -4   9   8      177.31      191.08     18.81 o 
  -3   9   8        0.12        0.00     14.08 o 
  -2   9   8      410.41      459.69     32.42 o 
  -1   9   8      744.90      699.37     66.49 o 
   0   9   8      958.75      863.00     53.00 o 
   1   9   8      666.71      637.65     37.79 o 
   2   9   8        3.35        0.00     15.82 o 
   3   9   8      220.82      260.44     28.88 o 
  -9   1   9      237.16      268.49     13.73 o 
  -8   1   9      523.10      532.83     16.47 o 
  -7   1   9      495.10      456.95     16.14 o 
  -6   1   9      708.70      645.50     13.88 o 
  -5   1   9     1425.02     1364.22     31.72 o 
  -4   1   9      804.87      791.28     15.68 o 
  -3   1   9      412.11      375.70     10.97 o 
  -2   1   9     1479.56     1414.33     26.10 o 
  -1   1   9      177.25      168.18      6.20 o 
   0   1   9      161.37      160.77      6.73 o 
   1   1   9      832.33      818.14     24.42 o 
   2   1   9        6.52       14.33      3.83 o 
   3   1   9       23.11       22.64      4.46 o 
   4   1   9      127.95      124.41      8.78 o 
   5   1   9       10.86       21.23      6.03 o 
   6   1   9      569.78      541.82     19.75 o 
   7   1   9      557.58      536.96     21.65 o 
   8   1   9      308.46      315.19     19.69 o 
  -9   2   9       68.64       76.52      9.16 o 
  -8   2   9      616.93      604.75     17.82 o 
  -7   2   9     1659.69     1625.52     31.06 o 
  -6   2   9     2042.16     1985.50     31.73 o 
  -5   2   9     1059.95      970.30     17.22 o 
  -4   2   9      603.71      560.39     17.41 o 
  -3   2   9     1644.19     1604.56     23.63 o 
  -2   2   9     1403.02     1352.44     22.12 o 
  -1   2   9     1143.87     1073.57     21.28 o 
   0   2   9     1245.56     1133.07     33.33 o 
   1   2   9      620.59      583.97     12.51 o 
   2   2   9        7.87        5.91      3.56 o 
   3   2   9      955.47      964.52     21.95 o 
   4   2   9     1996.90     1996.87     37.32 o 
   5   2   9      143.37      170.81     12.24 o 
   6   2   9      190.61      183.76     20.14 o 
   7   2   9      103.68      125.91     12.98 o 
   8   2   9       10.43        0.00     11.01 o 
  -9   3   9     1279.81     1357.39     37.00 o 
  -8   3   9      639.70      648.75     18.90 o 
  -7   3   9       89.54      105.52      8.66 o 
  -6   3   9      148.48      151.69      9.20 o 
  -5   3   9     1201.56     1174.85     27.26 o 
  -4   3   9      109.33      107.15      6.03 o 
  -3   3   9      779.95      737.34     15.90 o 
  -2   3   9      735.98      691.35     14.18 o 
  -1   3   9        0.33        0.00      2.82 o 
   0   3   9      266.11      238.60     14.89 o 
   1   3   9     2152.90     2117.66     31.46 o 
   2   3   9     4054.97     4018.09     58.29 o 
   3   3   9      194.18      179.59     10.82 o 
   4   3   9      401.28      400.91     21.08 o 
   5   3   9        5.72       10.15      5.73 o 
   6   3   9      235.07      253.01     13.72 o 
   7   3   9      314.19      369.54     19.17 o 
  -9   4   9        8.89       22.46      9.55 o 
  -8   4   9        0.33        8.68      7.58 o 
  -7   4   9       30.93       35.99      7.08 o 
  -6   4   9      358.26      372.88     19.17 o 
  -5   4   9        9.16       14.45      5.08 o 
  -4   4   9       16.52       16.00      4.74 o 
  -3   4   9       22.69       26.92      4.87 o 
  -2   4   9      647.82      660.49     15.13 o 
  -1   4   9      593.76      555.68     12.69 o 
   0   4   9      382.34      362.96     15.81 o 
   1   4   9      346.91      341.91     11.29 o 
   2   4   9      239.43      232.74     10.81 o 
   3   4   9      476.96      472.66     13.59 o 
   4   4   9      182.73      170.54     10.54 o 
   5   4   9      160.25      167.31     11.04 o 
   6   4   9        9.03        7.02      7.14 o 
   7   4   9        1.41        0.00     11.33 o 
  -8   5   9      194.88      226.93     15.46 o 
  -7   5   9       30.70       38.46      7.85 o 
  -6   5   9        3.30        1.75      5.43 o 
  -5   5   9        1.16        4.43      5.21 o 
  -4   5   9      346.42      320.67     12.44 o 
  -3   5   9      273.43      256.44     12.50 o 
  -2   5   9        1.29        1.51      4.84 o 
  -1   5   9       27.41       36.73      5.95 o 
   0   5   9      159.13      160.78      8.37 o 
   1   5   9      113.61      118.16      7.70 o 
   2   5   9       34.06       37.44      5.72 o 
   3   5   9      385.80      409.26     14.82 o 
   4   5   9        0.18        2.79      5.40 o 
   5   5   9        1.41        0.33      7.85 o 
   6   5   9        2.19        0.00      9.75 o 
  -7   6   9      143.86      148.82     13.79 o 
  -6   6   9        6.79        7.15      6.84 o 
  -5   6   9      938.65      952.88     22.78 o 
  -4   6   9        3.95        3.76      6.52 o 
  -3   6   9      108.82      122.70     10.04 o 
  -2   6   9      937.78      930.91     29.83 o 
  -1   6   9      611.62      642.55     20.80 o 
   0   6   9     1085.73     1040.72     42.69 o 
   1   6   9      104.65      132.17     11.12 o 
   2   6   9      295.23      296.07     15.06 o 
   3   6   9      361.50      336.14     16.65 o 
   4   6   9      786.06      768.17     26.36 o 
   5   6   9      861.92      908.70     38.02 o 
   6   6   9      284.75      261.35     20.49 o 
  -7   7   9      263.52      281.61     17.45 o 
  -6   7   9        3.90       12.31      9.03 o 
  -5   7   9     1003.83     1022.83     27.24 o 
  -4   7   9      400.58      439.36     17.77 o 
  -3   7   9      935.60      977.29     25.42 o 
  -2   7   9     1535.83     1442.11     39.32 o 
  -1   7   9        3.00        5.08      7.63 o 
   0   7   9      720.52      740.68     23.63 o 
   1   7   9     1663.63     1723.20     39.87 o 
   2   7   9      831.83      760.15    109.64 o 
   3   7   9      165.25      233.13     24.24 o 
   4   7   9      194.49      195.18     16.95 o 
   5   7   9        5.39        3.43     10.27 o 
  -5   8   9      634.99      589.40     24.53 o 
  -4   8   9      202.54      213.43     14.32 o 
  -3   8   9        9.33       27.30     10.52 o 
  -2   8   9      237.62      207.96     15.60 o 
  -1   8   9      139.98      166.61     13.95 o 
   0   8   9      320.73      377.17     46.44 o 
   1   8   9      272.18      303.99     27.02 o 
   2   8   9      108.72      101.94     26.83 o 
   3   8   9      335.49      329.12     30.85 o 
   4   8   9      431.08      464.71     36.40 o 
  -3   9   9       41.31       44.02     12.81 o 
  -2   9   9        7.89        4.56     16.03 o 
  -1   9   9        1.55       18.60     16.92 o 
   0   9   9       30.76       40.31     19.03 o 
   1   9   9       79.17       88.51     21.27 o 
   2   9   9        0.17        0.00     17.38 o 
  -9   0  10      593.99      671.77     47.04 o 
  -8   0  10      284.80      296.12     16.20 o 
  -7   0  10      529.48      505.94     24.00 o 
  -6   0  10      236.20      269.27     17.27 o 
  -5   0  10       72.75       73.16      7.81 o 
  -4   0  10      457.80      409.34     20.53 o 
  -3   0  10      370.15      347.33     16.76 o 
  -2   0  10     3276.09     3176.29     58.05 o 
  -1   0  10      157.68      172.90     11.73 o 
   0   0  10     2735.69     2602.14     56.99 o 
   1   0  10      587.81      494.12     18.49 o 
   2   0  10      696.40      696.33     22.89 o 
   3   0  10      263.68      266.03     15.11 o 
   4   0  10      158.18      158.92     16.37 o 
   5   0  10      137.11      160.10     32.39 o 
   6   0  10     1550.37     1663.25     56.61 o 
   7   0  10     1416.98     1482.87     54.50 o 
  -9   1  10       89.70      105.52     11.74 o 
  -8   1  10      650.40      619.40     20.25 o 
  -7   1  10      707.19      687.52     21.12 o 
  -6   1  10      929.29      893.44     18.54 o 
  -5   1  10      366.66      373.37     12.99 o 
  -4   1  10      159.83      171.92      7.95 o 
  -3   1  10     1921.53     1797.49     26.18 o 
  -2   1  10     2117.29     1971.81     27.73 o 
  -1   1  10      635.62      610.16     13.22 o 
   0   1  10       15.56       22.53      4.14 o 
   1   1  10      114.71      101.56      6.78 o 
   2   1  10       36.17       44.03      5.20 o 
   3   1  10       57.87       61.10      6.80 o 
   4   1  10     1033.59     1043.06     43.23 o 
   5   1  10      293.08      310.32     16.12 o 
   6   1  10       71.81       92.84     11.53 o 
   7   1  10        0.85        0.00      9.06 o 
  -9   2  10       68.35       87.26     10.43 o 
  -8   2  10       88.46       81.75      9.05 o 
  -7   2  10       96.30      118.97      9.31 o 
  -6   2  10       10.26       12.46      5.17 o 
  -5   2  10       31.41       35.94      4.67 o 
  -4   2  10      150.84      160.09     10.63 o 
  -3   2  10      113.87      109.00      5.92 o 
  -2   2  10      365.17      369.99     11.36 o 
  -1   2  10       64.77       66.90      5.20 o 
   0   2  10       58.62       49.39      4.79 o 
   1   2  10       10.44       21.53      4.33 o 
   2   2  10      475.19      461.01     14.25 o 
   3   2  10       27.20       29.99      5.63 o 
   4   2  10       12.76        8.91      5.20 o 
   5   2  10        1.32        0.00      5.81 o 
   6   2  10      160.92      160.37     13.81 o 
   7   2  10       16.05       25.29     10.64 o 
  -9   3  10      157.29      153.53     12.74 o 
  -8   3  10      240.18      258.68     13.74 o 
  -7   3  10       67.85       81.03      9.51 o 
  -6   3  10        3.17        9.61      5.03 o 
  -5   3  10      681.87      670.08     17.34 o 
  -4   3  10        1.07        7.18      4.05 o 
  -3   3  10      893.75      848.07     17.05 o 
  -2   3  10      283.83      270.42      9.48 o 
  -1   3  10      323.14      319.94     10.13 o 
   0   3  10      594.82      531.50     12.58 o 
   1   3  10      466.62      446.74     11.57 o 
   2   3  10        1.79        3.05      4.27 o 
   3   3  10     1375.28     1355.93     28.67 o 
   4   3  10      243.28      254.59     12.94 o 
   5   3  10      820.59      843.20     22.68 o 
   6   3  10        3.93        2.47      7.44 o 
   7   3  10       24.73       23.72     10.90 o 
  -8   4  10      821.43      854.81     34.19 o 
  -7   4  10      596.26      634.67     19.27 o 
  -6   4  10       69.83       73.02      8.13 o 
  -5   4  10     2054.17     2116.73     37.59 o 
  -4   4  10     3797.83     3751.66     63.82 o 
  -3   4  10      498.12      489.31     16.36 o 
  -2   4  10       27.50       35.04      4.85 o 
  -1   4  10        1.94        3.26      3.78 o 
   0   4  10      412.46      412.51     12.92 o 
   1   4  10     2187.19     2108.81     38.59 o 
   2   4  10     1868.38     1799.68     31.68 o 
   3   4  10      734.32      752.24     30.26 o 
   4   4  10      179.20      170.01     11.36 o 
   5   4  10       12.40       12.57      7.11 o 
   6   4  10      175.53      225.66     14.59 o 
  -8   5  10      476.14      535.06     21.92 o 
  -7   5  10      201.30      217.86     13.21 o 
  -6   5  10      271.58      289.38     13.90 o 
  -5   5  10      119.37      113.53     10.42 o 
  -4   5  10       97.56       97.48      9.20 o 
  -3   5  10      293.23      325.36     14.48 o 
  -2   5  10     2297.28     2308.42     43.16 o 
  -1   5  10     2234.06     2241.20     41.84 o 
   0   5  10      905.99      938.96     20.34 o 
   1   5  10      339.46      328.57     15.29 o 
   2   5  10      114.41      129.68      9.55 o 
   3   5  10      213.89      255.00     12.85 o 
   4   5  10     1302.90     1361.49     30.19 o 
   5   5  10      697.41      664.89     30.05 o 
   6   5  10       19.15       16.30     12.01 o 
  -7   6  10       44.82       52.03     10.90 o 
  -6   6  10      358.09      387.20     21.82 o 
  -5   6  10      123.42      146.91     12.21 o 
  -4   6  10      485.52      460.01     18.03 o 
  -3   6  10      907.09      904.07     24.08 o 
  -2   6  10       70.95       92.51     11.17 o 
  -1   6  10       25.69       20.21      7.80 o 
   0   6  10     1362.96     1404.43     34.75 o 
   1   6  10      383.47      422.79     18.39 o 
   2   6  10      135.70      100.49     10.25 o 
   3   6  10      236.59      215.24     11.65 o 
   4   6  10      100.75       94.57     25.20 o 
   5   6  10       29.67       30.12     11.97 o 
  -6   7  10       79.08       70.24     13.57 o 
  -5   7  10      392.98      420.68     18.90 o 
  -4   7  10       33.42       30.78      9.06 o 
  -3   7  10      108.67       92.86     10.74 o 
  -2   7  10       20.94       21.74      8.96 o 
  -1   7  10       46.93       33.44      9.87 o 
   0   7  10       13.14        0.33      8.35 o 
   1   7  10        0.82        0.00      7.97 o 
   2   7  10        2.56       16.96     13.49 o 
   3   7  10      152.57      165.46     22.58 o 
   4   7  10        0.64        5.12     17.56 o 
  -4   8  10       31.14       26.91     10.36 o 
  -3   8  10      111.72      119.04     14.13 o 
  -2   8  10      240.83      219.49     16.68 o 
  -1   8  10       12.39       22.07      9.81 o 
   0   8  10      322.42      298.58     28.16 o 
   1   8  10      408.42      399.09     60.53 o 
   2   8  10      223.04      247.70     28.32 o 
   3   8  10        3.97       12.62     17.64 o 
  -1   9  10        5.48        0.85     15.89 o 
   0   9  10      136.23      124.19     23.06 o 
  -9   1  11      317.81      343.66     16.39 o 
  -8   1  11      458.27      424.05     18.05 o 
  -7   1  11      134.81      128.72      8.33 o 
  -6   1  11      224.73      238.25      9.78 o 
  -5   1  11      901.13      908.27     17.53 o 
  -4   1  11       15.39       13.64      3.93 o 
  -3   1  11      378.52      366.00     12.33 o 
  -2   1  11       37.37       50.21      5.15 o 
  -1   1  11      102.28      114.53      7.44 o 
   0   1  11      484.50      501.53     13.58 o 
   1   1  11      669.77      642.66     15.79 o 
   2   1  11      441.86      399.90     15.01 o 
   3   1  11       12.84        5.56      5.17 o 
   4   1  11        0.45        5.65      5.98 o 
   5   1  11      686.68      657.41     26.06 o 
   6   1  11      104.24      113.62     13.23 o 
   7   1  11       78.22       84.94     13.85 o 
  -8   2  11      656.34      651.88     20.29 o 
  -7   2  11      826.32      886.11     22.29 o 
  -6   2  11     1703.37     1624.46     35.00 o 
  -5   2  11      295.25      276.13     10.78 o 
  -4   2  11      225.30      229.34     15.43 o 
  -3   2  11      820.12      833.68     17.18 o 
  -2   2  11     1304.99     1320.17     23.04 o 
  -1   2  11     1231.37     1167.56     21.08 o 
   0   2  11      195.03      202.68      9.64 o 
   1   2  11       26.66       43.41      5.62 o 
   2   2  11      958.34      959.84     22.98 o 
   3   2  11     1615.79     1554.27     32.15 o 
   4   2  11      537.06      568.55     18.50 o 
   5   2  11      240.93      272.11     14.47 o 
   6   2  11       47.49       40.89     10.90 o 
  -8   3  11       10.23       10.29      8.41 o 
  -7   3  11       23.52       19.33      7.16 o 
  -6   3  11      536.77      542.97     17.11 o 
  -5   3  11      891.14      869.30     20.82 o 
  -4   3  11      822.23      824.75     21.87 o 
  -3   3  11      597.45      583.79     18.49 o 
  -2   3  11       84.83       94.98      6.75 o 
  -1   3  11      147.92      143.22     10.06 o 
   0   3  11      276.46      281.07     11.42 o 
   1   3  11      883.34      804.96     30.19 o 
   2   3  11      822.53      756.76     31.54 o 
   3   3  11      204.76      199.08     11.77 o 
   4   3  11       13.10       16.45      6.66 o 
   5   3  11      124.18      142.82     11.62 o 
   6   3  11      475.84      476.13     45.09 o 
  -8   4  11      165.76      218.33     14.57 o 
  -7   4  11       31.76       31.66      8.17 o 
  -6   4  11      134.19      141.34     10.72 o 
  -5   4  11        4.61        5.36      6.26 o 
  -4   4  11      193.93      181.60     12.05 o 
  -3   4  11      146.67      165.51     11.20 o 
  -2   4  11       90.72      100.31      8.87 o 
  -1   4  11      615.02      574.52     14.33 o 
   0   4  11      121.21       87.55     11.25 o 
   1   4  11      226.69      214.36     11.44 o 
   2   4  11        2.12        3.50      5.42 o 
   3   4  11      511.06      479.35     17.04 o 
   4   4  11       24.45       42.68      8.09 o 
   5   4  11        6.67       17.70      8.79 o 
   6   4  11        0.03        0.00      9.25 o 
  -7   5  11        0.34        3.85      9.27 o 
  -6   5  11        2.97       10.46      8.35 o 
  -5   5  11        0.48        0.00      6.98 o 
  -4   5  11      715.59      765.36     22.46 o 
  -3   5  11      638.21      667.48     22.94 o 
  -2   5  11       22.12       26.09      7.20 o 
  -1   5  11      344.69      335.98     16.69 o 
   0   5  11      213.00      232.47     14.46 o 
   1   5  11      245.50      249.76     11.63 o 
   2   5  11       96.34       90.91      9.02 o 
   3   5  11        5.62        6.03      6.63 o 
   4   5  11        8.44        6.10      7.51 o 
   5   5  11       14.07       21.41      9.58 o 
  -6   6  11        6.02        2.40      9.77 o 
  -5   6  11       58.00       66.50     10.68 o 
  -4   6  11      331.35      335.70     16.75 o 
  -3   6  11      195.40      227.11     16.18 o 
  -2   6  11      552.47      545.30     22.98 o 
  -1   6  11      804.42      825.40     25.98 o 
   0   6  11      526.02      536.87     21.27 o 
   1   6  11        0.14        5.18      8.44 o 
   2   6  11        1.29        7.76      9.43 o 
   3   6  11      259.11      287.48     19.10 o 
   4   6  11      112.89      104.46     14.90 o 
  -5   7  11      415.51      384.64     19.33 o 
  -4   7  11      968.54      988.38     27.85 o 
  -3   7  11      369.13      383.11     21.64 o 
  -2   7  11       67.68       90.39     12.27 o 
  -1   7  11      170.58      161.70     14.60 o 
   0   7  11      700.44      810.75     36.82 o 
   1   7  11     1084.54     1127.04     32.51 o 
   2   7  11      162.35      195.80     45.10 o 
   3   7  11      341.82      327.89     42.44 o 
  -3   8  11       85.41       91.20     15.85 o 
  -2   8  11      152.36      182.53     16.74 o 
  -1   8  11       60.92       64.14     13.26 o 
   0   8  11        9.12       16.95     26.04 o 
   1   8  11        6.51        8.50     23.66 o 
  -8   0  12      452.06      453.17     21.07 o 
  -7   0  12       35.90       31.43      9.08 o 
  -6   0  12      757.99      731.10     25.20 o 
  -5   0  12      483.75      459.26     17.97 o 
  -4   0  12       44.89       48.39      7.60 o 
  -3   0  12       72.77       78.25     12.22 o 
  -2   0  12       42.36       51.14      8.69 o 
  -1   0  12      584.46      595.38     22.08 o 
   0   0  12     1675.48     1645.57     42.32 o 
   1   0  12      793.82      841.08     33.04 o 
   2   0  12      148.85      153.26     13.36 o 
   3   0  12      238.63      205.84     19.01 o 
   4   0  12      437.07      388.02     26.12 o 
   5   0  12      219.73      188.02     21.79 o 
   6   0  12     1082.94     1098.16     59.46 o 
  -8   1  12      207.58      239.09     14.13 o 
  -7   1  12      269.41      267.85     13.85 o 
  -6   1  12       50.14       54.39      6.66 o 
  -5   1  12       46.21       55.81      5.87 o 
  -4   1  12      199.96      192.71      9.39 o 
  -3   1  12     1561.43     1519.73     26.30 o 
  -2   1  12      305.47      322.59     12.16 o 
  -1   1  12      754.42      705.09     17.11 o 
   0   1  12      651.69      662.30     16.73 o 
   1   1  12       45.17       51.81      6.24 o 
   2   1  12      337.29      319.66     15.97 o 
   3   1  12      933.15      916.95     23.63 o 
   4   1  12     1062.48     1086.84     30.26 o 
   5   1  12        2.82        7.21      9.30 o 
   6   1  12        7.29        0.00     10.30 o 
  -8   2  12      103.69      120.59     13.43 o 
  -7   2  12      104.63       80.18      9.38 o 
  -6   2  12       35.90       46.25      7.69 o 
  -5   2  12       80.02       87.25      8.44 o 
  -4   2  12       36.63       43.62      6.01 o 
  -3   2  12      671.37      673.30     17.00 o 
  -2   2  12        4.15        4.06      4.41 o 
  -1   2  12        2.81        0.00      3.98 o 
   0   2  12        0.30        5.25      4.44 o 
   1   2  12       10.49        4.88      4.74 o 
   2   2  12       10.96       15.82      6.25 o 
   3   2  12       77.72       88.29      9.30 o 
   4   2  12      336.78      319.90     15.71 o 
   5   2  12       32.66       20.26      9.89 o 
   6   2  12        1.18       17.28     12.02 o 
  -7   3  12       94.52      117.99     11.03 o 
  -6   3  12       64.39       59.11      9.51 o 
  -5   3  12        1.06        0.00      6.43 o 
  -4   3  12      410.06      426.88     16.81 o 
  -3   3  12      501.23      511.01     15.24 o 
  -2   3  12       62.05       56.05      6.18 o 
  -1   3  12       23.90       34.59      5.86 o 
   0   3  12       20.28       17.56      5.35 o 
   1   3  12        0.26        0.00      4.87 o 
   2   3  12       44.95       41.53      7.47 o 
   3   3  12      147.33      160.64     11.52 o 
   4   3  12      163.90      176.53     16.30 o 
   5   3  12       23.57       21.93      9.23 o 
  -7   4  12      592.83      680.74     24.48 o 
  -6   4  12      697.59      696.88     23.24 o 
  -5   4  12      528.46      594.05     21.02 o 
  -4   4  12      692.93      699.77     21.45 o 
  -3   4  12      412.03      451.54     17.49 o 
  -2   4  12       62.26       72.15      8.70 o 
  -1   4  12      386.95      379.84     12.61 o 
   0   4  12     1303.53     1212.73     27.36 o 
   1   4  12      744.87      771.78     25.24 o 
   2   4  12      172.66      181.29     18.22 o 
   3   4  12        0.31        0.00      6.82 o 
   4   4  12      247.06      275.56     15.15 o 
   5   4  12      280.58      289.06     17.16 o 
  -6   5  12      413.40      401.80     23.32 o 
  -5   5  12      121.95      117.23     12.11 o 
  -4   5  12      491.56      516.96     19.68 o 
  -3   5  12     1044.83     1026.63     26.72 o 
  -2   5  12     1955.14     1888.06     39.04 o 
  -1   5  12       76.89       94.74     11.67 o 
   0   5  12      105.94       92.97     11.39 o 
   1   5  12       53.56       67.56      8.88 o 
   2   5  12      263.53      270.77     14.33 o 
   3   5  12      283.50      294.97     18.26 o 
   4   5  12      176.55      160.65     13.27 o 
  -5   6  12      240.29      244.59     16.54 o 
  -4   6  12       68.86       72.93     11.21 o 
  -3   6  12       87.07       77.60     10.82 o 
  -2   6  12       32.87        9.80      9.22 o 
  -1   6  12      162.49      177.75     15.20 o 
   0   6  12      727.19      783.97     26.57 o 
   1   6  12      512.70      464.44     25.79 o 
   2   6  12        6.04        5.35     11.85 o 
   3   6  12       16.00       16.61      9.00 o 
  -4   7  12       17.02        7.54     10.03 o 
  -3   7  12       29.03       40.11     13.06 o 
  -2   7  12       16.04       11.40     11.19 o 
  -1   7  12       44.77       35.47     11.65 o 
   0   7  12      120.47      128.31     15.07 o 
   1   7  12       36.68       42.21     11.94 o 
   2   7  12       37.59       27.93     25.66 o 
  -7   1  13       55.69       62.28      9.49 o 
  -6   1  13       93.72      117.25      9.18 o 
  -5   1  13      111.08      135.32      8.99 o 
  -4   1  13      111.33      119.53      9.59 o 
  -3   1  13       32.58       44.87      6.58 o 
  -2   1  13        0.22        0.00      4.71 o 
  -1   1  13      971.16      939.26     21.37 o 
   0   1  13     1225.59     1156.60     24.47 o 
   1   1  13      206.21      218.64     13.69 o 
   2   1  13      147.25      162.55     14.12 o 
   3   1  13       34.68       41.95      8.71 o 
   4   1  13       19.08       10.83      9.35 o 
   5   1  13      142.69      136.20     15.67 o 
  -7   2  13       70.14       85.86     11.96 o 
  -6   2  13      324.09      316.71     16.55 o 
  -5   2  13       30.42       20.37      7.83 o 
  -4   2  13      692.04      674.26     16.99 o 
  -3   2  13      952.38      948.27     21.77 o 
  -2   2  13     1724.38     1592.99     30.20 o 
  -1   2  13      309.58      347.73     13.34 o 
   0   2  13        1.21        4.01      5.60 o 
   1   2  13       17.35       12.49      6.43 o 
   2   2  13      656.83      663.08     20.15 o 
   3   2  13     1479.50     1517.10     33.70 o 
   4   2  13      322.26      345.54     17.19 o 
   5   2  13       74.31       79.28     13.45 o 
  -7   3  13      105.91      111.83     13.67 o 
  -6   3  13      774.11      777.37     24.45 o 
  -5   3  13     1756.13     1761.64     38.34 o 
  -4   3  13      347.41      368.96     16.73 o 
  -3   3  13       55.57       55.94      7.47 o 
  -2   3  13       19.13       22.34      6.27 o 
  -1   3  13       18.39       16.00      5.75 o 
   0   3  13      562.75      560.71     18.34 o 
   1   3  13      504.15      505.94     18.04 o 
   2   3  13      303.67      290.71     19.72 o 
   3   3  13       74.79       83.14     10.39 o 
   4   3  13      411.82      417.63     18.79 o 
  -6   4  13      318.85      306.97     20.06 o 
  -5   4  13        0.02        1.52      7.99 o 
  -4   4  13       31.17       28.86      9.13 o 
  -3   4  13      373.09      391.06     17.21 o 
  -2   4  13       16.91       15.90      8.06 o 
  -1   4  13       44.79       42.37      9.09 o 
   0   4  13       22.12       22.42      7.66 o 
   1   4  13        3.84        0.00      6.66 o 
   2   4  13       33.98       59.12      9.65 o 
   3   4  13      143.38      164.03     13.34 o 
   4   4  13      138.49      155.60     14.10 o 
  -5   5  13       95.75      101.02     12.64 o 
  -4   5  13      114.02      128.59     15.66 o 
  -3   5  13       10.62        7.90      8.28 o 
  -2   5  13        3.81       13.14      9.84 o 
  -1   5  13        2.10       13.33     11.17 o 
   0   5  13       18.41       21.17     11.21 o 
   1   5  13      390.67      363.98     19.05 o 
   2   5  13        0.49        1.26      8.02 o 
   3   5  13       97.73       83.67     11.97 o 
  -4   6  13        3.42        0.00      9.33 o 
  -3   6  13      278.26      256.13     23.79 o 
  -2   6  13      442.95      435.39     22.01 o 
  -1   6  13       24.56       25.37     11.45 o 
   0   6  13       11.30       19.54     12.44 o 
   1   6  13       12.36       22.35     12.70 o 
   2   6  13      123.34      113.12     17.84 o 
  -6   0  14     1391.63     1378.74     42.20 o 
  -5   0  14      449.77      506.68     24.56 o 
  -4   0  14       83.48       64.55     11.94 o 
  -3   0  14      475.16      417.69     21.43 o 
  -2   0  14      920.75      922.87     30.97 o 
  -1   0  14      542.26      558.18     23.85 o 
   0   0  14      761.43      782.35     28.50 o 
   1   0  14      733.27      686.14     38.87 o 
   2   0  14       60.74       62.64     14.59 o 
   3   0  14       22.53        8.52     17.91 o 
   4   0  14        5.10        9.20     14.06 o 
  -6   1  14       91.86       98.52     11.68 o 
  -5   1  14       10.51       14.16      6.99 o 
  -4   1  14      312.79      331.73     14.29 o 
  -3   1  14     1431.80     1382.16     28.58 o 
  -2   1  14      787.65      732.17     19.39 o 
  -1   1  14      363.47      360.35     14.36 o 
   0   1  14       47.75       62.38      7.88 o 
   1   1  14      647.17      655.31     21.78 o 
   2   1  14      649.92      635.62     20.68 o 
   3   1  14      293.43      298.26     18.30 o 
   4   1  14        1.71        0.00      9.49 o 
  -6   2  14       64.63       71.62     11.72 o 
  -5   2  14       13.12       13.41      9.22 o 
  -4   2  14       18.08        9.58      6.79 o 
  -3   2  14       31.39       31.40      7.01 o 
  -2   2  14        3.12        9.12      6.10 o 
  -1   2  14        1.45        3.19      5.79 o 
   0   2  14        1.22       10.71      6.58 o 
   1   2  14      106.04       93.73     10.33 o 
   2   2  14        2.83        4.06      7.98 o 
   3   2  14       53.57       58.30     14.31 o 
   4   2  14        0.33        1.51     10.96 o 
  -6   3  14       63.99      100.92     13.37 o 
  -5   3  14      282.01      316.46     17.77 o 
  -4   3  14      272.21      313.41     26.11 o 
  -3   3  14       20.12        7.88      8.82 o 
  -2   3  14       10.97       16.07      6.84 o 
  -1   3  14       11.86        7.75      6.34 o 
   0   3  14       50.51       54.25      9.16 o 
   1   3  14        6.12       10.37      7.77 o 
   2   3  14       12.73       14.92      8.48 o 
   3   3  14        3.97        5.90      9.64 o 
  -5   4  14      411.34      445.84     20.76 o 
  -4   4  14      556.63      588.35     33.30 o 
  -3   4  14        0.09        1.78      9.49 o 
  -2   4  14      173.21      177.19     16.90 o 
  -1   4  14      606.81      648.11     32.70 o 
   0   4  14      275.12      298.67     15.62 o 
   1   4  14      211.18      240.88     17.35 o 
   2   4  14       11.49        8.88     10.80 o 
  -4   5  14      172.37      178.72     15.63 o 
  -3   5  14       34.31       29.62     10.41 o 
  -2   5  14      110.05      160.10     19.04 o 
  -1   5  14       71.71       73.76     15.18 o 
   0   5  14        0.35        0.00     12.08 o 
   1   5  14       93.44      121.28     18.20 o 
  -5   1  15       93.56      115.32     11.40 o 
  -4   1  15        9.85       10.08      7.65 o 
  -3   1  15       16.04       34.06      8.87 o 
  -2   1  15        5.70        6.50      6.85 o 
  -1   1  15      256.96      251.11     13.24 o 
   0   1  15      388.87      361.94     15.25 o 
   1   1  15       24.64       24.17      8.81 o 
   2   1  15       11.97        9.98      9.11 o 
  -5   2  15       64.81       72.45     13.73 o 
  -4   2  15      733.93      669.60     40.39 o 
  -3   2  15     1272.17     1258.49     36.22 o 
  -2   2  15       59.59       80.65      9.45 o 
  -1   2  15       48.18       43.60      9.01 o 
   0   2  15        2.14        0.00      7.56 o 
   1   2  15      182.15      176.47     13.59 o 
   2   2  15      418.56      397.28     20.11 o 
  -4   3  15       49.40       49.41     12.64 o 
  -3   3  15       22.80       35.21     11.58 o 
  -2   3  15      361.82      402.87     16.70 o 
  -1   3  15      542.66      546.57     20.57 o 
   0   3  15      365.73      350.95     17.76 o 
   1   3  15       10.76        5.04      8.70 o 
  -3   4  15      127.62      124.95     15.00 o 
  -2   4  15       27.66       15.22     13.28 o 
  -1   4  15       72.14       73.37     16.23 o 
   0   4  15       38.52       54.61     10.93 o 
  -3   0  16       15.80        6.88     12.77 o 
  -2   0  16      432.82      419.04     24.67 o 
  -1   0  16      632.73      642.86     29.36 o 
   0   0  16      261.50      266.23     21.64 o 
  -3   1  16       97.86       97.09     11.49 o 
  -2   1  16      168.01      185.26     13.40 o 
  -1   1  16       14.42       14.09      8.90 o 
   0   1  16      100.72       95.67     12.30 o 
  -2   2  16       93.51       95.27     11.63 o 
  -1   2  16       18.40       19.04      9.60 o 
                                                 
